# Supplementary material for: Differential Gene Expression in the Prefrontal Cortex and Hippocampus Following Long-Access Methamphetamine Self-Administration in Male Rats
Source: Int J Mol Sci. 2025 Feb 7;26(4):1400. doi: 10.3390/ijms26041400 (PMC11855861; doi:10.3390/ijms26041400)
Supplement: Supplementary file 1 [file ijms-26-01400-s001.zip]

Archive with 14 entries (13 files):
- Supplemental_Files/
- __MACOSX/._Supplemental_Files
- Supplemental_Files/Hip_SALVSHip_METH_Gene_differential_expression.csv
- __MACOSX/Supplemental_Files/._Hip_SALVSHip_METH_Gene_differential_expression.csv
- Supplemental_Files/Hip_SALVSHip_METH_KEGG_enrichment_Gene.csv
- __MACOSX/Supplemental_Files/._Hip_SALVSHip_METH_KEGG_enrichment_Gene.csv
- Supplemental_Files/PFC_SALVSPFC_METH_GO_enrichment_Gene.csv
- __MACOSX/Supplemental_Files/._PFC_SALVSPFC_METH_GO_enrichment_Gene.csv
- Supplemental_Files/PFC_SALVSPFC_METH_KEGG_enrichment_Gene.csv
- __MACOSX/Supplemental_Files/._PFC_SALVSPFC_METH_KEGG_enrichment_Gene.csv
- Supplemental_Files/PFC_SALVSPFC_METH_Gene_differential_expression.csv
- __MACOSX/Supplemental_Files/._PFC_SALVSPFC_METH_Gene_differential_expression.csv
- Supplemental_Files/Hip_SALVSHip_METH_GO_enrichment_Gene.csv
- __MACOSX/Supplemental_Files/._Hip_SALVSHip_METH_GO_enrichment_Gene.csv
