# Supplementary material for: Differential Gene Expression in the Prefrontal Cortex and Hippocampus Following Long-Access Methamphetamine Self-Administration in Male Rats
Source: Int J Mol Sci. 2025 Feb 7;26(4):1400. doi: 10.3390/ijms26041400 (PMC11855861; doi:10.3390/ijms26041400)
Supplement: Supplementary file 1 [file ijms-26-01400-s001.zip › Supplemental_Files/Hip_SALVSHip_METH_Gene_differential_expression.csv]

gene_id	gene_name	transcript_id	GO	KEGG	KO_ENTRY	EC	Description	trans_type	FPKM.Hip_39	FPKM.Hip_40	FPKM.Hip_44	FPKM.Hip_49	FPKM.Hip_50	FPKM.Hip_53	FPKM.Hip_45	FPKM.Hip_46	FPKM.Hip_47	FPKM.Hip_48	FPKM.Hip_51	FPKM.Hip_52	fc	log2(fc)	pval	qval	regulation	significant
ENSRNOG00000030864	AABR07043031	ENSRNOT00000050750	GO:0003824(catalytic activity);GO:0004457(lactate dehydrogenase activity);GO:0004459(L-lactate dehydrogenase activity);GO:0005515(protein binding);GO:0005737(cytoplasm);GO:0005739(mitochondrion);GO:0005829(cytosol);GO:0005975(carbohydrate metabolic process);GO:0016491(oxidoreductase activity);GO:0016616(oxidoreductase activity, acting on the CH-OH group of donors, NAD or NADP as acceptor);GO:0019…	NA	NA	NA		processed_pseudogene	0.00	0.00	0.00	0.00	0.00	0.00	0.72	0.52	0.73	0.00	0.48	0.40	0.00	-12.22	0.00	0.00	down	yes
ENSRNOG00000005659	Aurkb	ENSRNOT00000091016;ENSRNOT00000008492	GO:0000122(negative regulation of transcription by RNA polymerase II);GO:0000776(kinetochore);GO:0000779(condensed chromosome, centromeric region);GO:0000780(condensed nuclear chromosome, centromeric region);GO:0002903(negative regulation of B cell apoptotic process);GO:0004672(protein kinase activity);GO:0004674(protein serine/threonine kinase activity);GO:0004712(protein serine/threonine/tyrosi…	NA	K11479	EC:2.7.11.1	aurora kinase B [Source:RGD Symbol;Acc:621625]	protein_coding	0.40	0.50	0.13	0.07	0.38	0.44	1.02	1.61	1.59	1.51	1.34	1.23	0.23	-2.11	0.00	0.00	down	yes
ENSRNOG00000047471	Rsph4a	ENSRNOT00000064063	GO:0003341(cilium movement);GO:0005634(nucleus);GO:0005654(nucleoplasm);GO:0005730(nucleolus);GO:0005930(axoneme);GO:0035082(axoneme assembly)	NA	K19756	NA	radial spoke head component 4A [Source:RGD Symbol;Acc:1307229]	protein_coding	0.00	0.00	0.00	0.00	0.00	0.00	0.59	0.00	0.00	0.00	1.21	1.58	0.00	-12.46	0.00	0.00	down	yes
ENSRNOG00000010260	Dixdc1	ENSRNOT00000039045;ENSRNOT00000083102	GO:0003779(actin binding);GO:0005737(cytoplasm);GO:0005829(cytosol);GO:0005925(focal adhesion);GO:0019904(protein domain specific binding);GO:0021695(cerebellar cortex development);GO:0021795(cerebral cortex cell migration);GO:0021799(cerebral cortex radially oriented cell migration);GO:0021846(cell proliferation in forebrain);GO:0021869(forebrain ventricular zone progenitor cell division);GO:003…	NA	NA	NA	DIX domain containing 1 [Source:RGD Symbol;Acc:1309902]	protein_coding	3.37	3.16	3.13	4.81	4.29	4.35	14.27	4.49	6.13	5.22	16.92	17.35	0.36	-1.48	0.00	0.00	down	yes
ENSRNOG00000003620	Fmo3	ENSRNOT00000004864	GO:0004497(monooxygenase activity);GO:0004499(N,N-dimethylaniline monooxygenase activity);GO:0005789(endoplasmic reticulum membrane);GO:0016021(integral component of membrane);GO:0016597(amino acid binding);GO:0017144(drug metabolic process);GO:0031090(organelle membrane);GO:0034899(trimethylamine monooxygenase activity);GO:0043231(intracellular membrane-bounded organelle);GO:0050660(flavin adeni…	00982(Drug metabolism - cytochrome P450)	K00485	EC:1.14.13.8	flavin containing monooxygenase 3 [Source:RGD Symbol;Acc:619761]	protein_coding	0.22	0.16	0.27	0.11	0.28	0.19	0.80	0.41	0.55	0.60	0.79	0.66	0.32	-1.64	0.00	0.00	down	yes
ENSRNOG00000049355	Arxes2	ENSRNOT00000070802	GO:0005787(signal peptidase complex);GO:0006465(signal peptide processing);GO:0008233(peptidase activity);GO:0016021(integral component of membrane);GO:0031090(organelle membrane);GO:0045047(protein targeting to ER)	03060(Protein export)	K12948	EC:3.4.-.-	adipocyte-related X-chromosome expressed sequence 2 [Source:RGD Symbol;Acc:2322092]	protein_coding	16.03	23.87	22.00	13.33	24.03	14.81	6.12	9.71	12.05	7.60	9.95	10.34	2.05	1.03	0.00	0.00	up	yes
ENSRNOG00000049895	LOC100910143	ENSRNOT00000072386	GO:0005783(endoplasmic reticulum);GO:0006506(GPI anchor biosynthetic process);GO:0016020(membrane);GO:0030176(integral component of endoplasmic reticulum membrane);GO:0051267(CP2 mannose-ethanolamine phosphotransferase activity)	00563(Glycosylphosphatidylinositol (GPI)-anchor biosynthesis)	K05310	EC:2.7.-.-	GPI ethanolamine phosphate transferase 2-like [Source:RGD Symbol;Acc:6499629]	protein_coding	0.00	0.00	0.00	0.00	0.00	0.00	0.00	2.53	0.00	0.00	3.31	0.00	0.00	-13.25	0.00	0.01	down	yes
ENSRNOG00000046675	Gpbp1l2	ENSRNOT00000076891;ENSRNOT00000075582	GO:0003677(DNA binding);GO:0003700(DNA binding transcription factor activity);GO:0005634(nucleus);GO:0006351(transcription, DNA-templated);GO:0006355(regulation of transcription, DNA-templated);GO:0045893(positive regulation of transcription, DNA-templated);GO:0045893(positive regulation of transcription, DNA-templated)	NA	NA	NA	GC-rich promoter binding protein 1-like 2 [Source:RGD Symbol;Acc:1591740]	processed_transcript;transcribed_processed_pseudogene	0.13	0.07	0.15	0.16	0.13	0.14	1.31	1.71	0.09	0.22	1.38	0.17	0.16	-2.67	0.00	0.02	down	yes
ENSRNOG00000045965	N4bp3	ENSRNOT00000075465	GO:0007399(nervous system development);GO:0030424(axon);GO:0030425(dendrite);GO:0031410(cytoplasmic vesicle)	NA	NA	NA	Nedd4 binding protein 3 [Source:RGD Symbol;Acc:1308356]	protein_coding	0.00	0.00	0.00	0.00	0.00	0.00	0.64	0.52	0.00	0.00	0.00	0.00	0.00	-10.91	0.00	0.02	down	yes
ENSRNOG00000002369	Rgs8	ENSRNOT00000083366;ENSRNOT00000003239;ENSRNOT00000088329	GO:0005096(GTPase activator activity);GO:0005737(cytoplasm);GO:0005886(plasma membrane);GO:0043547(positive regulation of GTPase activity);GO:0001965(G-protein alpha-subunit binding);GO:0005634(nucleus);GO:0007186(G-protein coupled receptor signaling pathway);GO:0007213(G-protein coupled acetylcholine receptor signaling pathway);GO:0009968(negative regulation of signal transduction);GO:0030425(de…	NA	K16449	NA	regulator of G-protein signaling 8 [Source:RGD Symbol;Acc:3571]	protein_coding	2.07	2.49	2.10	2.17	4.13	3.12	8.66	3.93	8.90	7.83	3.81	2.24	0.45	-1.14	0.00	0.08	down	yes
ENSRNOG00000051482	Hmg1l1	ENSRNOT00000086591	GO:0003674(molecular_function);GO:0003677(DNA binding);GO:0003682(chromatin binding);GO:0005575(cellular_component);GO:0005634(nucleus);GO:0006338(chromatin remodeling);GO:0006355(regulation of transcription, DNA-templated);GO:0008150(biological_process)	03410(Base excision repair);04140(Autophagy - animal);04217(Necroptosis)	K10802	NA	high-mobility group (nonhistone chromosomal) protein 1-like 1 [Source:RGD Symbol;Acc:1587112]	protein_coding	9.49	0.36	0.40	0.42	4.76	3.44	0.43	0.57	0.50	0.65	0.46	0.49	6.09	2.61	0.00	0.08	up	yes
ENSRNOG00000048982	LOC100912282	ENSRNOT00000070855;ENSRNOT00000089290	GO:0000790(nuclear chromatin);GO:0001047(core promoter binding);GO:0003674(molecular_function);GO:0003682(chromatin binding);GO:0003712(transcription cofactor activity);GO:0003713(transcription coactivator activity);GO:0005575(cellular_component);GO:0005634(nucleus);GO:0005737(cytoplasm);GO:0005829(cytosol);GO:0006351(transcription, DNA-templated);GO:0007165(signal transduction);GO:0008013(beta-c…	NA	NA	NA	calcium-binding and coiled-coil domain-containing protein 1-like [Source:RGD Symbol;Acc:6488185]	protein_coding	0.00	0.00	0.00	0.04	0.00	0.00	0.00	19.26	18.13	0.00	0.00	0.00	0.00	-9.83	0.00	0.13	down	yes
ENSRNOG00000024212	Tent4b	ENSRNOT00000067582;ENSRNOT00000084657	GO:0003723(RNA binding);GO:0016779(nucleotidyltransferase activity);GO:0032211(negative regulation of telomere maintenance via telomerase);GO:0043630(ncRNA polyadenylation involved in polyadenylation-dependent ncRNA catabolic process);GO:0071044(histone mRNA catabolic process);GO:0003677(DNA binding);GO:0003887(DNA-directed DNA polymerase activity);GO:0004652(polynucleotide adenylyltransferase ac…	03018(RNA degradation);03018(RNA degradation)	K03514	EC:2.7.7.19	terminal nucleotidyltransferase 4B [Source:RGD Symbol;Acc:1309587]	protein_coding	6.69	8.88	7.89	7.17	7.10	5.88	9.04	7.35	11.90	11.24	12.30	11.57	0.69	-0.54	0.00	0.13	down	no
ENSRNOG00000054902	Trpc1	ENSRNOT00000089833;ENSRNOT00000079965	GO:0005261(cation channel activity);GO:0005262(calcium channel activity);GO:0005737(cytoplasm);GO:0005886(plasma membrane);GO:0005887(integral component of plasma membrane);GO:0006828(manganese ion transport);GO:0015279(store-operated calcium channel activity);GO:0016021(integral component of membrane);GO:0016323(basolateral plasma membrane);GO:0030017(sarcomere);GO:0042438(melanin biosynthetic p…	04360(Axon guidance);04724(Glutamatergic synapse);04726(Serotonergic synapse);04972(Pancreatic secretion);04972(Pancreatic secretion)	K04964	NA	transient receptor potential cation channel, subfamily C, member 1 [Source:RGD Symbol;Acc:619783]	protein_coding	3.41	2.60	3.17	4.20	3.83	4.32	6.67	6.65	3.98	5.88	4.67	5.89	0.64	-0.65	0.00	0.13	down	no
ENSRNOG00000005457	Lamp5	ENSRNOT00000007274	GO:0005886(plasma membrane);GO:0010008(endosome membrane);GO:0016021(integral component of membrane);GO:0030054(cell junction);GO:0030659(cytoplasmic vesicle membrane);GO:0030672(synaptic vesicle membrane);GO:0031901(early endosome membrane);GO:0032584(growth cone membrane);GO:0032590(dendrite membrane);GO:0033116(endoplasmic reticulum-Golgi intermediate compartment membrane);GO:0055038(recycling…	NA	NA	NA	lysosomal-associated membrane protein family, member 5 [Source:RGD Symbol;Acc:1306991]	protein_coding	25.72	29.31	23.13	34.38	28.11	24.91	20.92	20.82	20.05	21.28	22.91	17.42	1.34	0.42	0.00	0.13	up	no
ENSRNOG00000042717	Ciart	ENSRNOT00000056322;ENSRNOT00000085632	GO:0001046(core promoter sequence-specific DNA binding);GO:0005634(nucleus);GO:0032922(circadian regulation of gene expression);GO:0045475(locomotor rhythm);GO:0045892(negative regulation of transcription, DNA-templated);GO:0070888(E-box binding);GO:0070888(E-box binding)	NA	K21599	NA	circadian associated repressor of transcription [Source:RGD Symbol;Acc:1566380]	protein_coding	3.95	4.44	3.76	6.46	4.71	2.92	6.36	7.79	6.68	8.18	7.18	6.32	0.62	-0.70	0.00	0.33	down	no
ENSRNOG00000001451	Fkbp6	ENSRNOT00000001971	GO:0000413(protein peptidyl-prolyl isomerization);GO:0000795(synaptonemal complex);GO:0003755(peptidyl-prolyl cis-trans isomerase activity);GO:0005528(FK506 binding);GO:0005737(cytoplasm);GO:0005829(cytosol);GO:0006457(protein folding);GO:0007283(spermatogenesis);GO:0018208(peptidyl-proline modification);GO:0030154(cell differentiation);GO:0031047(gene silencing by RNA);GO:0034587(piRNA metabolic…	NA	K09572	EC:5.2.1.8	FKBP prolyl isomerase 6 [Source:RGD Symbol;Acc:1308926]	protein_coding	0.53	0.80	1.22	0.55	0.69	0.33	0.31	0.39	0.13	0.22	0.19	0.33	2.64	1.40	0.00	0.33	up	yes
ENSRNOG00000002097	Rasl11b	ENSRNOT00000002869	GO:0003924(GTPase activity);GO:0005160(transforming growth factor beta receptor binding);GO:0005525(GTP binding);GO:0007165(signal transduction);GO:0016020(membrane);GO:0030512(negative regulation of transforming growth factor beta receptor signaling pathway)	NA	K07853	NA	RAS-like family 11 member B [Source:RGD Symbol;Acc:1303099]	protein_coding	12.59	13.76	13.21	18.95	13.74	15.90	18.83	15.98	19.43	22.62	22.45	23.91	0.72	-0.48	0.00	0.33	down	no
ENSRNOG00000001872	Lrrc74b	ENSRNOT00000074346;ENSRNOT00000002557	GO:0003674(molecular_function);GO:0005575(cellular_component);GO:0008150(biological_process);GO:0008150(biological_process)	NA	NA	NA	leucine rich repeat containing 74B [Source:RGD Symbol;Acc:2319134]	protein_coding	0.92	0.55	0.48	0.15	0.38	0.82	1.08	1.55	0.96	1.24	1.50	2.12	0.39	-1.36	0.00	0.38	down	yes
ENSRNOG00000000054	Abhd8	ENSRNOT00000000060	GO:0016787(hydrolase activity);GO:0070062(extracellular exosome)	NA	K13701	NA	abhydrolase domain containing 8 [Source:RGD Symbol;Acc:1305693]	protein_coding	63.66	63.20	70.84	57.63	52.54	59.77	51.57	53.58	49.98	45.83	48.85	48.49	1.23	0.30	0.00	0.51	up	no
ENSRNOG00000032585	AABR07048992	ENSRNOT00000041306	GO:0000151(ubiquitin ligase complex);GO:0001664(G-protein coupled receptor binding);GO:0005524(ATP binding);GO:0005814(centriole);GO:0005829(cytosol);GO:0005925(focal adhesion);GO:0016234(inclusion body);GO:0031072(heat shock protein binding);GO:0031397(negative regulation of protein ubiquitination);GO:0031625(ubiquitin protein ligase binding);GO:0032757(positive regulation of interleukin-8 produ…	NA	NA	NA		protein_coding	40.31	38.81	33.58	108.24	35.81	23.14	18.18	36.41	27.39	24.04	17.69	26.78	1.86	0.90	0.00	0.67	up	no
ENSRNOG00000021027	Dbp	ENSRNOT00000028546;ENSRNOT00000091597;ENSRNOT00000091606	GO:0000977(RNA polymerase II regulatory region sequence-specific DNA binding);GO:0001889(liver development);GO:0003700(DNA binding transcription factor activity);GO:0005634(nucleus);GO:0006357(regulation of transcription by RNA polymerase II);GO:0006366(transcription by RNA polymerase II);GO:0007623(circadian rhythm);GO:0045944(positive regulation of transcription by RNA polymerase II);GO:0003677…	NA	K09056	NA	D-box binding PAR bZIP transcription factor [Source:RGD Symbol;Acc:2491]	protein_coding	53.20	56.03	59.42	74.47	47.40	62.98	75.26	72.43	64.99	77.96	76.71	90.86	0.77	-0.37	0.00	1	down	no
ENSRNOG00000020904	Cdc42ep2	ENSRNOT00000028379	GO:0001515(opioid peptide activity);GO:0005096(GTPase activator activity);GO:0005737(cytoplasm);GO:0005829(cytosol);GO:0005856(cytoskeleton);GO:0005886(plasma membrane);GO:0007266(Rho protein signal transduction);GO:0008360(regulation of cell shape);GO:0010469(regulation of receptor activity);GO:0012505(endomembrane system);GO:0015630(microtubule cytoskeleton);GO:0016020(membrane);GO:0017049(GTP-…	NA	NA	NA	CDC42 effector protein 2 [Source:RGD Symbol;Acc:1310253]	protein_coding	3.93	3.38	4.18	13.20	2.08	3.98	3.43	1.92	1.17	1.80	2.74	2.72	2.23	1.16	0.00	1	up	yes
ENSRNOG00000000957	Rpl21	ENSRNOT00000001265	GO:0000184(nuclear-transcribed mRNA catabolic process, nonsense-mediated decay);GO:0003723(RNA binding);GO:0003735(structural constituent of ribosome);GO:0005515(protein binding);GO:0005730(nucleolus);GO:0005737(cytoplasm);GO:0005829(cytosol);GO:0006364(rRNA processing);GO:0006412(translation);GO:0006413(translational initiation);GO:0006614(SRP-dependent cotranslational protein targeting to membr…	03010(Ribosome)	K02889	NA	ribosomal protein L21 [Source:RGD Symbol;Acc:68390]	protein_coding	416.06	417.43	381.81	377.56	283.80	240.50	225.27	317.34	225.22	231.85	214.53	334.35	1.37	0.45	0.00	1	up	no
ENSRNOG00000001249	Col6a1	ENSRNOT00000001679;ENSRNOT00000072951	GO:0005576(extracellular region);GO:0005576(extracellular region)	04151(PI3K-Akt signaling pathway);04510(Focal adhesion);04512(ECM-receptor interaction);04974(Protein digestion and absorption);05165(Human papillomavirus infection);05165(Human papillomavirus infection)	K06238	NA	collagen type VI alpha 1 chain [Source:RGD Symbol;Acc:1565398]	protein_coding	7.25	10.47	8.50	16.37	9.12	8.08	6.91	8.74	5.79	6.80	7.49	4.64	1.48	0.57	0.00	1	up	no
ENSRNOG00000059224	Reps1	ENSRNOT00000090703;ENSRNOT00000089607	GO:0005509(calcium ion binding);GO:0005515(protein binding);GO:0005886(plasma membrane);GO:0005905(clathrin-coated pit);GO:0006898(receptor-mediated endocytosis);GO:0016020(membrane);GO:0017124(SH3 domain binding);GO:0046872(metal ion binding);GO:0046872(metal ion binding)	NA	K20068	NA	RALBP1 associated Eps domain containing 1 [Source:RGD Symbol;Acc:1307131]	protein_coding	8.09	8.03	8.73	11.41	9.68	13.63	13.68	14.25	15.44	11.85	14.93	11.57	0.73	-0.46	0.00	1	down	no
ENSRNOG00000011119	NEWGENE_1306210	ENSRNOT00000014787	GO:0003677(DNA binding);GO:0005634(nucleus);GO:0005730(nucleolus);GO:0007275(multicellular organism development);GO:0007276(gamete generation);GO:0009303(rRNA transcription);GO:0016055(Wnt signaling pathway);GO:0016569(covalent chromatin modification);GO:0030177(positive regulation of Wnt signaling pathway);GO:0035064(methylated histone binding);GO:0045893(positive regulation of transcription, DN…	NA	NA	NA	spindlin 1 [Source:RGD Symbol;Acc:11436999]	protein_coding	13.22	11.42	16.22	17.15	12.09	6.72	18.06	18.90	19.52	22.32	22.65	14.92	0.66	-0.60	0.00	1	down	no
ENSRNOG00000014081	Nmur2	ENSRNOT00000018967	GO:0001607(neuromedin U receptor activity);GO:0002023(reduction of food intake in response to dietary excess);GO:0005229(intracellular calcium activated chloride channel activity);GO:0005525(GTP binding);GO:0005622(intracellular);GO:0005886(plasma membrane);GO:0006816(calcium ion transport);GO:0007200(phospholipase C-activating G-protein coupled receptor signaling pathway);GO:0007204(positive reg…	04080(Neuroactive ligand-receptor interaction)	K05053	NA	neuromedin U receptor 2 [Source:RGD Symbol;Acc:621155]	protein_coding	0.19	0.54	0.25	0.08	0.44	0.53	1.00	0.63	0.72	0.61	0.62	1.10	0.43	-1.20	0.00	1	down	yes
ENSRNOG00000005193	Pfas	ENSRNOT00000080769;ENSRNOT00000007087	GO:0003674(molecular_function);GO:0004642(phosphoribosylformylglycinamidine synthase activity);GO:0005737(cytoplasm);GO:0006189('de novo' IMP biosynthetic process);GO:0006541(glutamine metabolic process);GO:0009156(ribonucleoside monophosphate biosynthetic process);GO:0042493(response to drug);GO:0070062(extracellular exosome);GO:0070062(extracellular exosome)	00230(Purine metabolism);00230(Purine metabolism)	K01952	EC:6.3.5.3	phosphoribosylformylglycinamidine synthase [Source:RGD Symbol;Acc:1304926]	protein_coding	6.21	7.13	7.76	9.49	7.58	7.33	6.13	5.94	6.04	5.93	5.84	6.70	1.24	0.31	0.00	1	up	no
ENSRNOG00000004560	Cacna1b	ENSRNOT00000048945;ENSRNOT00000006162	GO:0001956(positive regulation of neurotransmitter secretion);GO:0005245(voltage-gated calcium channel activity);GO:0005261(cation channel activity);GO:0005509(calcium ion binding);GO:0005515(protein binding);GO:0005524(ATP binding);GO:0005886(plasma membrane);GO:0005891(voltage-gated calcium channel complex);GO:0006816(calcium ion transport);GO:0007268(chemical synaptic transmission);GO:0007269(…	04010(MAPK signaling pathway);04020(Calcium signaling pathway);04721(Synaptic vesicle cycle);04723(Retrograde endocannabinoid signaling);04725(Cholinergic synapse);04726(Serotonergic synapse);04727(GABAergic synapse);04728(Dopaminergic synapse);04930(Type II diabetes mellitus);05032(Morphine addiction);05033(Nicotine addiction);05033(Nicotine addiction)	K04849	NA	calcium voltage-gated channel subunit alpha1 B [Source:RGD Symbol;Acc:628852]	protein_coding	4.07	5.83	6.50	5.75	5.77	4.27	6.75	7.97	4.81	6.97	9.83	8.09	0.72	-0.46	0.00	1	down	no
ENSRNOG00000031590	AABR07048308	ENSRNOT00000008002	GO:0000226(microtubule cytoskeleton organization);GO:0004365(glyceraldehyde-3-phosphate dehydrogenase (NAD+) (phosphorylating) activity);GO:0005515(protein binding);GO:0005634(nucleus);GO:0005737(cytoplasm);GO:0005739(mitochondrion);GO:0005811(lipid droplet);GO:0005829(cytosol);GO:0005886(plasma membrane);GO:0005975(carbohydrate metabolic process);GO:0006094(gluconeogenesis);GO:0006096(glycolytic…	NA	NA	NA		pseudogene	8.68	16.44	11.52	13.42	7.47	10.12	12.61	13.07	20.60	23.46	41.34	12.16	0.55	-0.87	0.00	1	down	no
ENSRNOG00000007237	Id2	ENSRNOT00000009491;ENSRNOT00000085925	GO:0000122(negative regulation of transcription by RNA polymerase II);GO:0000785(chromatin);GO:0001085(RNA polymerase II transcription factor binding);GO:0001656(metanephros development);GO:0001779(natural killer cell differentiation);GO:0001966(thigmotaxis);GO:0002521(leukocyte differentiation);GO:0003149(membranous septum morphogenesis);GO:0003166(bundle of His development);GO:0003700(DNA bindi…	04350(TGF-beta signaling pathway);04390(Hippo signaling pathway);04550(Signaling pathways regulating pluripotency of stem cells);05202(Transcriptional misregulation in cancer);05202(Transcriptional misregulation in cancer)	K17693	NA	inhibitor of DNA binding 2 [Source:RGD Symbol;Acc:2859]	protein_coding	29.54	33.12	31.59	33.37	29.43	33.00	26.55	25.58	25.87	29.33	26.30	23.39	1.21	0.28	0.00	1	up	no
ENSRNOG00000053025	AC130391	ENSRNOT00000085865	GO:0000788(nuclear nucleosome);GO:0003677(DNA binding);GO:0006334(nucleosome assembly)	NA	NA	NA		protein_coding	12.00	8.76	8.16	7.57	9.74	9.62	10.78	11.15	13.44	13.23	12.44	17.57	0.71	-0.49	0.00	1	down	no
ENSRNOG00000059866	AABR07001432	ENSRNOT00000087728	NA	NA	NA	NA		antisense	15.41	16.50	20.00	28.80	10.71	13.56	13.56	10.49	9.98	12.58	10.72	9.08	1.58	0.66	0.00	1	up	no
ENSRNOG00000003709	Kmo	ENSRNOT00000005005	GO:0004497(monooxygenase activity);GO:0004502(kynurenine 3-monooxygenase activity);GO:0005739(mitochondrion);GO:0005741(mitochondrial outer membrane);GO:0005743(mitochondrial inner membrane);GO:0006950(response to stress);GO:0009435(NAD biosynthetic process);GO:0009651(response to salt stress);GO:0016021(integral component of membrane);GO:0016174(NAD(P)H oxidase activity);GO:0019441(tryptophan ca…	00380(Tryptophan metabolism)	K00486	EC:1.14.13.9	kynurenine 3-monooxygenase [Source:RGD Symbol;Acc:620610]	protein_coding	0.12	0.00	0.21	0.04	0.23	0.25	0.55	0.32	0.12	0.57	0.43	0.88	0.30	-1.74	0.00	1	down	yes
ENSRNOG00000021713	Kif18b	ENSRNOT00000032339;ENSRNOT00000084128;ENSRNOT00000093704;ENSRNOT00000093429	GO:0000070(mitotic sister chromatid segregation);GO:0000235(astral microtubule);GO:0000278(mitotic cell cycle);GO:0003774(motor activity);GO:0003777(microtubule motor activity);GO:0005524(ATP binding);GO:0005634(nucleus);GO:0005737(cytoplasm);GO:0005829(cytosol);GO:0005871(kinesin complex);GO:0005874(microtubule);GO:0007018(microtubule-based movement);GO:0007019(microtubule depolymerization);GO:0…	NA	NA	NA	kinesin family member 18B [Source:RGD Symbol;Acc:1310360]	protein_coding;retained_intron	0.11	0.11	0.08	0.06	0.04	0.06	0.25	0.16	0.10	0.09	0.13	0.37	0.41	-1.29	0.00	1	down	yes
ENSRNOG00000060988	Kcnc4	ENSRNOT00000086420	GO:0003674(molecular_function);GO:0005249(voltage-gated potassium channel activity);GO:0005251(delayed rectifier potassium channel activity);GO:0005515(protein binding);GO:0005783(endoplasmic reticulum);GO:0005794(Golgi apparatus);GO:0005886(plasma membrane);GO:0008021(synaptic vesicle);GO:0008076(voltage-gated potassium channel complex);GO:0009986(cell surface);GO:0016021(integral component of m…	NA	K04890	NA	potassium voltage-gated channel subfamily C member 4 [Source:RGD Symbol;Acc:1589169]	protein_coding	21.43	22.31	25.05	20.32	19.41	21.32	18.71	18.42	18.55	18.91	16.47	12.14	1.26	0.33	0.00	1	up	no
ENSRNOG00000004826	Sos2	ENSRNOT00000089891;ENSRNOT00000006425	GO:0001782(B cell homeostasis);GO:0002260(lymphocyte homeostasis);GO:0003674(molecular_function);GO:0003677(DNA binding);GO:0005085(guanyl-nucleotide exchange factor activity);GO:0005088(Ras guanyl-nucleotide exchange factor activity);GO:0005089(Rho guanyl-nucleotide exchange factor activity);GO:0005622(intracellular);GO:0007264(small GTPase mediated signal transduction);GO:0033081(regulation of …	01521(EGFR tyrosine kinase inhibitor resistance);01522(Endocrine resistance);04010(MAPK signaling pathway);04012(ErbB signaling pathway);04014(Ras signaling pathway);04062(Chemokine signaling pathway);04068(FoxO signaling pathway);04072(Phospholipase D signaling pathway);04150(mTOR signaling pathway);04151(PI3K-Akt signaling pathway);04510(Focal adhesion);04540(Gap junction);04630(Jak-STAT signal…	K03099	NA	SOS Ras/Rho guanine nucleotide exchange factor 2 [Source:RGD Symbol;Acc:620435]	protein_coding	2.70	2.89	3.19	7.43	4.42	8.25	9.26	4.07	8.77	9.23	9.18	9.03	0.58	-0.78	0.00	1	down	no
ENSRNOG00000008479	Slc8a1	ENSRNOT00000043870;ENSRNOT00000070918;ENSRNOT00000042251;ENSRNOT00000052367;ENSRNOT00000046246;ENSRNOT00000042230	GO:0001666(response to hypoxia);GO:0001892(embryonic placenta development);GO:0002026(regulation of the force of heart contraction);GO:0002027(regulation of heart rate);GO:0002028(regulation of sodium ion transport);GO:0003007(heart morphogenesis);GO:0005432(calcium:sodium antiporter activity);GO:0005509(calcium ion binding);GO:0005515(protein binding);GO:0005516(calmodulin binding);GO:0005654(nu…	04020(Calcium signaling pathway);04022(cGMP-PKG signaling pathway);04260(Cardiac muscle contraction);04261(Adrenergic signaling in cardiomyocytes);04371(Apelin signaling pathway);04740(Olfactory transduction);04961(Endocrine and other factor-regulated calcium reabsorption);04974(Protein digestion and absorption);04978(Mineral absorption);05410(Hypertrophic cardiomyopathy (HCM));05412(Arrhythmogen…	K05849	NA	solute carrier family 8 member A1 [Source:RGD Symbol;Acc:3717]	protein_coding	3.69	3.65	3.22	3.15	5.33	3.73	4.87	5.86	4.75	5.86	5.77	4.54	0.72	-0.48	0.00	1	down	no
ENSRNOG00000046600	AABR07015066	ENSRNOT00000072398	GO:0003690(double-stranded DNA binding);GO:0003700(DNA binding transcription factor activity);GO:0008134(transcription factor binding);GO:0008283(cell proliferation);GO:0009303(rRNA transcription)	NA	NA	NA		protein_coding	67.30	84.34	83.50	83.75	132.71	58.96	70.44	76.59	353.50	67.80	106.98	495.95	0.44	-1.20	0.00	1	down	yes
ENSRNOG00000012094	Ltbp2	ENSRNOT00000082792;ENSRNOT00000077458;ENSRNOT00000031331	GO:0005509(calcium ion binding);GO:0005576(extracellular region);GO:0005615(extracellular space);GO:0007179(transforming growth factor beta receptor signaling pathway);GO:0008201(heparin binding);GO:0019838(growth factor binding);GO:0031012(extracellular matrix);GO:0070062(extracellular exosome);GO:0097435(supramolecular fiber organization);GO:0097435(supramolecular fiber organization)	NA	K08023	NA	latent transforming growth factor beta binding protein 2 [Source:RGD Symbol;Acc:68380]	protein_coding	0.34	0.48	0.43	0.85	0.50	0.46	0.28	0.24	0.24	0.30	0.39	0.34	1.72	0.78	0.00	1	up	no
ENSRNOG00000049115	Ccr5	ENSRNOT00000082774;ENSRNOT00000075564	GO:0000165(MAPK cascade);GO:0002437(inflammatory response to antigenic stimulus);GO:0003779(actin binding);GO:0005515(protein binding);GO:0005737(cytoplasm);GO:0005768(endosome);GO:0006816(calcium ion transport);GO:0006935(chemotaxis);GO:0006952(defense response);GO:0006954(inflammatory response);GO:0006955(immune response);GO:0007186(G-protein coupled receptor signaling pathway);GO:0007204(posit…	04060(Cytokine-cytokine receptor interaction);04062(Chemokine signaling pathway);04144(Endocytosis);05145(Toxoplasmosis);05163(Human cytomegalovirus infection);05167(Kaposi sarcoma-associated herpesvirus infection);05170(Human immunodeficiency virus 1 infection);05203(Viral carcinogenesis);05203(Viral carcinogenesis)	K04180	NA	C-C motif chemokine receptor 5 [Source:RGD Symbol;Acc:620596]	protein_coding	2.86	2.27	2.63	2.00	2.41	2.56	3.76	3.36	3.08	3.84	3.16	3.69	0.71	-0.50	0.00	1	down	no
ENSRNOG00000018804	Ripor2	ENSRNOT00000048298	GO:0005737(cytoplasm);GO:0005856(cytoskeleton);GO:0006879(cellular iron ion homeostasis);GO:0006935(chemotaxis);GO:0007155(cell adhesion);GO:0007162(negative regulation of cell adhesion);GO:0007605(sensory perception of sound);GO:0008199(ferric iron binding);GO:0016324(apical plasma membrane);GO:0030175(filopodium);GO:0032420(stereocilium);GO:0035024(negative regulation of Rho protein signal tran…	NA	NA	NA	RHO family interacting cell polarization regulator 2 [Source:RGD Symbol;Acc:1306939]	protein_coding	8.50	6.61	8.49	7.49	9.00	8.20	9.72	10.59	10.16	10.63	10.68	8.81	0.80	-0.33	0.00	1	down	no
ENSRNOG00000014363	Arhgef3	ENSRNOT00000019511;ENSRNOT00000087873	GO:0005089(Rho guanyl-nucleotide exchange factor activity);GO:0005622(intracellular);GO:0035023(regulation of Rho protein signal transduction);GO:0035556(intracellular signal transduction);GO:0065009(regulation of molecular function);GO:0005085(guanyl-nucleotide exchange factor activity);GO:0005737(cytoplasm);GO:0005737(cytoplasm)	NA	K20683	NA	Rho guanine nucleotide exchange factor 3 [Source:RGD Symbol;Acc:1310672]	protein_coding	21.99	21.01	18.70	15.98	22.77	20.95	22.91	23.74	25.19	25.72	26.41	25.21	0.81	-0.30	0.00	1	down	no
ENSRNOG00000022595	LOC100362965	ENSRNOT00000034599	GO:0016607(nuclear speck)	NA	NA	NA	SNRPN upstream reading frame protein-like [Source:RGD Symbol;Acc:2323728]	protein_coding	12.77	74.81	12.93	57.50	8.81	6.78	14.19	12.42	10.41	9.50	12.08	9.32	2.56	1.35	0.00	1	up	yes
ENSRNOG00000000419	Cfb	ENSRNOT00000086140;ENSRNOT00000075928;ENSRNOT00000092698;ENSRNOT00000065044	GO:0004252(serine-type endopeptidase activity);GO:0006508(proteolysis);GO:0003674(molecular_function);GO:0005615(extracellular space);GO:0006956(complement activation);GO:0006957(complement activation, alternative pathway);GO:0032496(response to lipopolysaccharide);GO:0070062(extracellular exosome);GO:0072562(blood microparticle);GO:0097066(response to thyroid hormone);GO:0097066(response to thyr…	NA	NA	NA	complement factor B [Source:RGD Symbol;Acc:2204]	protein_coding;nonsense_mediated_decay	1.28	0.28	1.22	0.18	1.11	1.03	0.12	0.86	0.23	0.28	0.21	0.06	2.90	1.54	0.00	1	up	yes
ENSRNOG00000021231	Lzts3	ENSRNOT00000028835	GO:0005515(protein binding);GO:0005737(cytoplasm);GO:0005856(cytoskeleton);GO:0014069(postsynaptic density);GO:0030054(cell junction);GO:0030165(PDZ domain binding);GO:0043197(dendritic spine);GO:0043621(protein self-association);GO:0045202(synapse);GO:0045211(postsynaptic membrane);GO:0051260(protein homooligomerization);GO:0061001(regulation of dendritic spine morphogenesis)	NA	NA	NA	leucine zipper tumor suppressor family member 3 [Source:RGD Symbol;Acc:631327]	protein_coding	43.00	51.27	48.77	45.17	47.54	46.28	41.31	42.30	43.02	39.94	36.83	29.33	1.21	0.28	0.00	1	up	no
ENSRNOG00000011130	Calca	ENSRNOT00000055124;ENSRNOT00000014948	GO:0005179(hormone activity);GO:0005576(extracellular region);GO:0001935(endothelial cell proliferation);GO:0001944(vasculature development);GO:0001976(neurological system process involved in regulation of systemic arterial blood pressure);GO:0001984(artery vasodilation involved in baroreceptor response to increased systemic arterial blood pressure);GO:0002027(regulation of heart rate);GO:0002031…	04080(Neuroactive ligand-receptor interaction);04270(Vascular smooth muscle contraction);04270(Vascular smooth muscle contraction)	K12332	NA	calcitonin-related polypeptide alpha [Source:RGD Symbol;Acc:2254]	protein_coding	0.32	0.31	0.42	0.00	0.54	0.20	0.65	1.41	0.60	0.75	0.72	0.60	0.38	-1.40	0.00	1	down	yes
ENSRNOG00000020729	Stc2	ENSRNOT00000028146	GO:0003674(molecular_function);GO:0005179(hormone activity);GO:0005575(cellular_component);GO:0005615(extracellular space);GO:0005783(endoplasmic reticulum);GO:0005794(Golgi apparatus);GO:0006874(cellular calcium ion homeostasis);GO:0006979(response to oxidative stress);GO:0007566(embryo implantation);GO:0010469(regulation of receptor activity);GO:0010629(negative regulation of gene expression);G…	NA	NA	NA	stanniocalcin 2 [Source:RGD Symbol;Acc:621777]	protein_coding	0.18	0.08	0.38	0.48	0.40	0.36	0.47	0.73	1.17	0.70	0.86	0.38	0.44	-1.20	0.01	1	down	yes
ENSRNOG00000020792	Etv4	ENSRNOT00000084311;ENSRNOT00000028213	GO:0000978(RNA polymerase II proximal promoter sequence-specific DNA binding);GO:0000981(RNA polymerase II transcription factor activity, sequence-specific DNA binding);GO:0003677(DNA binding);GO:0003700(DNA binding transcription factor activity);GO:0005622(intracellular);GO:0005634(nucleus);GO:0005730(nucleolus);GO:0006357(regulation of transcription by RNA polymerase II);GO:0008045(motor neuron…	05202(Transcriptional misregulation in cancer);05202(Transcriptional misregulation in cancer)	K15592	NA	ets variant 4 [Source:RGD Symbol;Acc:1306524]	protein_coding	2.72	2.26	1.82	2.38	2.10	1.54	2.94	3.47	3.54	3.13	2.58	3.47	0.67	-0.58	0.01	1	down	no
ENSRNOG00000016553	Vwa5b1	ENSRNOT00000022282	GO:0003674(molecular_function);GO:0005575(cellular_component);GO:0005576(extracellular region);GO:0008150(biological_process)	NA	NA	NA	von Willebrand factor A domain containing 5B1 [Source:RGD Symbol;Acc:1308559]	protein_coding	0.62	0.41	0.23	0.32	0.45	0.39	0.47	0.66	0.98	0.50	0.60	1.37	0.53	-0.92	0.01	1	down	no
ENSRNOG00000016708	Necab3	ENSRNOT00000022115;ENSRNOT00000022428;ENSRNOT00000086933	GO:0000137(Golgi cis cisterna);GO:0005509(calcium ion binding);GO:0005737(cytoplasm);GO:0005783(endoplasmic reticulum);GO:0005789(endoplasmic reticulum membrane);GO:0005794(Golgi apparatus);GO:0019538(protein metabolic process);GO:0042984(regulation of amyloid precursor protein biosynthetic process);GO:0000077(DNA damage checkpoint);GO:0000082(G1/S transition of mitotic cell cycle);GO:0000122(neg…	01522(Endocrine resistance);04110(Cell cycle);04137(Mitophagy - animal);04218(Cellular senescence);04934(Cushing syndrome);05160(Hepatitis C);05161(Hepatitis B);05163(Human cytomegalovirus infection);05165(Human papillomavirus infection);05166(Human T-cell leukemia virus 1 infection);05167(Kaposi sarcoma-associated herpesvirus infection);05169(Epstein-Barr virus infection);05200(Pathways in cance…	K17454	NA	N-terminal EF-hand calcium binding protein 3 [Source:RGD Symbol;Acc:1310124]	protein_coding	5.69	7.07	7.64	10.57	4.78	7.94	5.91	4.16	5.53	5.89	6.09	4.36	1.37	0.45	0.01	1	up	no
ENSRNOG00000051621	Catsperz	ENSRNOT00000078008	GO:0005737(cytoplasm);GO:0007140(male meiotic nuclear division);GO:0007283(spermatogenesis);GO:0030317(flagellated sperm motility);GO:0036128(CatSper complex);GO:0048240(sperm capacitation);GO:0097228(sperm principal piece)	NA	NA	NA	catsper channel auxiliary subunit zeta [Source:RGD Symbol;Acc:2318763]	protein_coding	4.67	7.61	7.84	22.05	7.77	6.91	3.78	4.81	4.48	6.65	6.96	4.85	1.80	0.85	0.01	1	up	no
ENSRNOG00000060293	Ndufa3	ENSRNOT00000091288	GO:0005739(mitochondrion);GO:0005743(mitochondrial inner membrane);GO:0005747(mitochondrial respiratory chain complex I);GO:0016021(integral component of membrane);GO:0032981(mitochondrial respiratory chain complex I assembly)	00190(Oxidative phosphorylation);04714(Thermogenesis);04723(Retrograde endocannabinoid signaling);04932(Non-alcoholic fatty liver disease (NAFLD));05010(Alzheimer disease);05012(Parkinson disease);05016(Huntington disease)	K03947	NA	NADH:ubiquinone oxidoreductase subunit A3 [Source:RGD Symbol;Acc:1588687]	protein_coding	150.62	164.96	148.59	143.46	103.16	178.62	99.30	110.76	105.88	129.37	107.16	142.20	1.28	0.36	0.01	1	up	no
ENSRNOG00000030228	LOC688932	ENSRNOT00000041740	GO:0000151(ubiquitin ligase complex);GO:0000166(nucleotide binding);GO:0000974(Prp19 complex);GO:0001664(G-protein coupled receptor binding);GO:0001786(phosphatidylserine binding);GO:0001916(positive regulation of T cell mediated cytotoxicity);GO:0001917(photoreceptor inner segment);GO:0003723(RNA binding);GO:0005102(receptor binding);GO:0005515(protein binding);GO:0005524(ATP binding);GO:0005622…	NA	NA	NA	similar to heat shock protein 8 [Source:RGD Symbol;Acc:1582975]	pseudogene	24.65	23.41	22.38	43.12	24.70	17.01	13.43	22.62	20.74	19.72	13.31	19.42	1.42	0.51	0.01	1	up	no
ENSRNOG00000018200	Gad2	ENSRNOT00000024901	GO:0000139(Golgi membrane);GO:0004351(glutamate decarboxylase activity);GO:0005737(cytoplasm);GO:0005829(cytosol);GO:0006540(glutamate decarboxylation to succinate);GO:0007268(chemical synaptic transmission);GO:0016595(glutamate binding);GO:0030054(cell junction);GO:0030170(pyridoxal phosphate binding);GO:0030424(axon);GO:0030672(synaptic vesicle membrane);GO:0031225(anchored component of membran…	00250(Alanine, aspartate and glutamate metabolism);00410(beta-Alanine metabolism);00430(Taurine and hypotaurine metabolism);00650(Butanoate metabolism);04727(GABAergic synapse);04940(Type I diabetes mellitus)	K01580	EC:4.1.1.15	glutamate decarboxylase 2 [Source:RGD Symbol;Acc:2653]	protein_coding	39.53	31.05	35.28	28.34	34.74	30.21	37.85	40.20	39.07	38.77	37.52	58.79	0.79	-0.34	0.01	1	down	no
ENSRNOG00000047387	Lnpep	ENSRNOT00000017718	GO:0004177(aminopeptidase activity);GO:0005737(cytoplasm);GO:0005886(plasma membrane);GO:0006508(proteolysis);GO:0007165(signal transduction);GO:0007267(cell-cell signaling);GO:0008217(regulation of blood pressure);GO:0008237(metallopeptidase activity);GO:0008270(zinc ion binding);GO:0016021(integral component of membrane);GO:0038166(angiotensin-activated signaling pathway);GO:0042277(peptide bin…	04614(Renin-angiotensin system)	K01257	EC:3.4.11.3	leucyl and cystinyl aminopeptidase [Source:RGD Symbol;Acc:621752]	protein_coding	0.00	0.19	0.13	0.25	0.12	0.22	0.10	0.85	0.12	0.73	0.64	0.53	0.30	-1.72	0.01	1	down	yes
ENSRNOG00000048413	AABR07017809	ENSRNOT00000042721	GO:0005886(plasma membrane);GO:0006955(immune response);GO:0031295(T cell costimulation);GO:0042287(MHC protein binding);GO:0042605(peptide antigen binding);GO:0050776(regulation of immune response);GO:0050852(T cell receptor signaling pathway)	NA	NA	NA		protein_coding	6.57	3.33	1.72	1.49	3.12	7.20	1.46	2.29	3.07	0.92	1.18	1.28	2.29	1.20	0.01	1	up	yes
ENSRNOG00000025551	Rgs22	ENSRNOT00000039378	GO:0005096(GTPase activator activity);GO:0005737(cytoplasm);GO:0005886(plasma membrane);GO:0043547(positive regulation of GTPase activity)	NA	NA	NA	regulator of G-protein signaling 22 [Source:RGD Symbol;Acc:1565493]	protein_coding	1.45	1.39	1.17	1.02	1.27	1.17	1.57	1.53	1.21	1.69	2.22	3.88	0.62	-0.69	0.01	1	down	no
ENSRNOG00000014644	Zic1	ENSRNOT00000019860	GO:0000977(RNA polymerase II regulatory region sequence-specific DNA binding);GO:0000978(RNA polymerase II proximal promoter sequence-specific DNA binding);GO:0001501(skeletal system development);GO:0003676(nucleic acid binding);GO:0003677(DNA binding);GO:0003700(DNA binding transcription factor activity);GO:0005515(protein binding);GO:0005634(nucleus);GO:0005737(cytoplasm);GO:0006351(transcripti…	NA	K09224	NA	Zic family member 1 [Source:RGD Symbol;Acc:620110]	protein_coding	4.67	2.67	2.54	1.68	2.28	2.17	2.16	3.80	3.48	3.16	3.29	22.45	0.42	-1.26	0.01	1	down	yes
ENSRNOG00000002468	Tnr	ENSRNOT00000076589;ENSRNOT00000080254;ENSRNOT00000076860;ENSRNOT00000003407	GO:0005178(integrin binding);GO:0005576(extracellular region);GO:0007155(cell adhesion);GO:0007158(neuron cell-cell adhesion);GO:0007162(negative regulation of cell adhesion);GO:0008306(associative learning);GO:0009986(cell surface);GO:0010977(negative regulation of neuron projection development);GO:0022029(telencephalon cell migration);GO:0022408(negative regulation of cell-cell adhesion);GO:003…	04151(PI3K-Akt signaling pathway);04510(Focal adhesion);04512(ECM-receptor interaction);05165(Human papillomavirus infection);05206(MicroRNAs in cancer);05206(MicroRNAs in cancer)	K06252	NA	tenascin R [Source:RGD Symbol;Acc:3886]	protein_coding;processed_transcript	1.29	1.14	1.42	1.91	1.97	2.04	3.95	1.93	1.51	5.32	2.34	1.56	0.59	-0.76	0.01	1	down	no
ENSRNOG00000000924	Slc7a1	ENSRNOT00000001234;ENSRNOT00000082850;ENSRNOT00000089804	GO:0000064(L-ornithine transmembrane transporter activity);GO:0003333(amino acid transmembrane transport);GO:0005886(plasma membrane);GO:0015171(amino acid transmembrane transporter activity);GO:0015174(basic amino acid transmembrane transporter activity);GO:0015181(arginine transmembrane transporter activity);GO:0015189(L-lysine transmembrane transporter activity);GO:0015802(basic amino acid tra…	05206(MicroRNAs in cancer);05206(MicroRNAs in cancer)	K13863	NA	solute carrier family 7 member 1 [Source:RGD Symbol;Acc:3716]	protein_coding	2.56	2.49	7.95	7.94	3.15	2.18	7.23	6.35	8.03	7.84	8.39	6.65	0.59	-0.76	0.01	1	down	no
ENSRNOG00000047321	Hba-a2	ENSRNOT00000048977	GO:0001701(in utero embryonic development);GO:0003674(molecular_function);GO:0004601(peroxidase activity);GO:0005344(oxygen carrier activity);GO:0005506(iron ion binding);GO:0005515(protein binding);GO:0005615(extracellular space);GO:0005833(hemoglobin complex);GO:0010942(positive regulation of cell death);GO:0015671(oxygen transport);GO:0016020(membrane);GO:0019825(oxygen binding);GO:0020037(hem…	05143(African trypanosomiasis);05144(Malaria)	K13822	NA	hemoglobin alpha, adult chain 2 [Source:RGD Symbol;Acc:1359364]	protein_coding	50.69	49.71	52.97	86.80	39.86	53.19	91.35	119.87	53.08	80.83	55.39	87.98	0.68	-0.55	0.01	1	down	no
ENSRNOG00000031915	Hdac10	ENSRNOT00000055865	GO:0000118(histone deacetylase complex);GO:0000122(negative regulation of transcription by RNA polymerase II);GO:0003674(molecular_function);GO:0004407(histone deacetylase activity);GO:0005575(cellular_component);GO:0005634(nucleus);GO:0005654(nucleoplasm);GO:0005737(cytoplasm);GO:0006351(transcription, DNA-templated);GO:0006355(regulation of transcription, DNA-templated);GO:0006476(protein deace…	05034(Alcoholism);05203(Viral carcinogenesis)	K18671	EC:3.5.1.98	histone deacetylase 10 [Source:RGD Symbol;Acc:1305874]	protein_coding	4.85	7.05	5.80	7.64	5.22	5.32	4.10	4.41	5.41	3.86	4.40	4.50	1.34	0.43	0.01	1	up	no
ENSRNOG00000015306	Slc9a4	ENSRNOT00000065234	GO:0001696(gastric acid secretion);GO:0002064(epithelial cell development);GO:0005886(plasma membrane);GO:0006885(regulation of pH);GO:0015385(sodium:proton antiporter activity);GO:0015386(potassium:proton antiporter activity);GO:0016021(integral component of membrane);GO:0016323(basolateral plasma membrane);GO:0016324(apical plasma membrane);GO:0035725(sodium ion transmembrane transport);GO:0051…	04971(Gastric acid secretion)	K13961	NA	solute carrier family 9 member A4 [Source:RGD Symbol;Acc:3721]	protein_coding	8.27	7.26	7.09	6.18	11.50	8.48	11.52	11.37	10.79	9.75	13.56	8.31	0.75	-0.42	0.01	1	down	no
ENSRNOG00000046449	LOC100912228	ENSRNOT00000074351	GO:0001664(G-protein coupled receptor binding);GO:0002865(negative regulation of acute inflammatory response to antigenic stimulus);GO:0005179(hormone activity);GO:0005184(neuropeptide hormone activity);GO:0005615(extracellular space);GO:0005737(cytoplasm);GO:0005794(Golgi apparatus);GO:0007218(neuropeptide signaling pathway);GO:0007267(cell-cell signaling);GO:0007268(chemical synaptic transmissi…	04024(cAMP signaling pathway);04080(Neuroactive ligand-receptor interaction);04920(Adipocytokine signaling pathway);04923(Regulation of lipolysis in adipocytes);05034(Alcoholism)	K05232	NA	pro-neuropeptide Y-like [Source:RGD Symbol;Acc:6487865]	protein_coding	24.84	24.17	22.71	19.80	22.47	20.91	29.25	26.19	28.69	42.87	23.38	31.78	0.74	-0.43	0.01	1	down	no
ENSRNOG00000054841	AABR07035008	ENSRNOT00000087032	NA	NA	NA	NA		lincRNA	0.29	0.73	0.61	0.47	0.56	0.44	0.21	0.26	0.26	0.30	0.03	0.36	2.18	1.13	0.01	1	up	yes
ENSRNOG00000004158	Hdac9	ENSRNOT00000086038;ENSRNOT00000005521	GO:0000118(histone deacetylase complex);GO:0000122(negative regulation of transcription by RNA polymerase II);GO:0001975(response to amphetamine);GO:0003674(molecular_function);GO:0003714(transcription corepressor activity);GO:0004407(histone deacetylase activity);GO:0005080(protein kinase C binding);GO:0005575(cellular_component);GO:0005634(nucleus);GO:0005667(transcription factor complex);GO:00…	05034(Alcoholism);05203(Viral carcinogenesis);05203(Viral carcinogenesis)	K11409	EC:3.5.1.98	histone deacetylase 9 [Source:RGD Symbol;Acc:1310748]	protein_coding	1.62	1.10	1.17	1.36	1.43	1.64	2.31	2.06	1.73	1.76	2.17	1.42	0.73	-0.46	0.01	1	down	no
ENSRNOG00000051065	AABR07072184	ENSRNOT00000075904;ENSRNOT00000076056	NA	NA	NA	NA		processed_transcript	0.20	0.28	0.15	1.08	0.36	0.22	1.78	1.32	0.39	1.24	0.16	1.06	0.38	-1.38	0.01	1	down	yes
ENSRNOG00000060130	Ypel4	ENSRNOT00000083592	GO:0003674(molecular_function);GO:0005575(cellular_component);GO:0005634(nucleus);GO:0008150(biological_process);GO:0046872(metal ion binding)	NA	NA	NA	yippee-like 4 [Source:RGD Symbol;Acc:1560142]	protein_coding	16.50	18.04	17.09	17.43	15.46	15.08	14.69	14.65	13.87	14.76	12.58	13.80	1.18	0.24	0.01	1	up	no
ENSRNOG00000021507	Luzp2	ENSRNOT00000033811	GO:0003674(molecular_function);GO:0005575(cellular_component);GO:0005576(extracellular region);GO:0008150(biological_process)	NA	NA	NA	leucine zipper protein 2 [Source:RGD Symbol;Acc:6496163]	protein_coding	10.16	8.48	9.89	17.09	14.34	13.50	15.62	16.21	15.41	21.52	17.12	14.76	0.73	-0.45	0.01	1	down	no
ENSRNOG00000054843	AABR07005593	ENSRNOT00000080401	NA	NA	NA	NA		lincRNA	0.47	0.87	0.59	0.14	0.70	0.75	1.12	1.11	0.78	0.76	1.13	2.39	0.48	-1.05	0.01	1	down	yes
ENSRNOG00000018242	Camkk1	ENSRNOT00000025009	GO:0004672(protein kinase activity);GO:0004683(calmodulin-dependent protein kinase activity);GO:0005516(calmodulin binding);GO:0005524(ATP binding);GO:0005634(nucleus);GO:0005737(cytoplasm);GO:0006468(protein phosphorylation);GO:0018105(peptidyl-serine phosphorylation);GO:0018107(peptidyl-threonine phosphorylation);GO:0032147(activation of protein kinase activity);GO:0035556(intracellular signal …	05034(Alcoholism)	K00908	EC:2.7.11.17	calcium/calmodulin-dependent protein kinase kinase 1 [Source:RGD Symbol;Acc:62023]	protein_coding	120.40	126.83	112.51	78.92	127.63	108.61	96.65	98.64	104.63	89.46	87.39	76.46	1.22	0.29	0.01	1	up	no
ENSRNOG00000012827	Mlf1	ENSRNOT00000017151	GO:0002318(myeloid progenitor cell differentiation);GO:0003674(molecular_function);GO:0003677(DNA binding);GO:0005575(cellular_component);GO:0005634(nucleus);GO:0005737(cytoplasm);GO:0006351(transcription, DNA-templated);GO:0006355(regulation of transcription, DNA-templated);GO:0007050(cell cycle arrest);GO:0008150(biological_process);GO:0019904(protein domain specific binding);GO:0031514(motile …	05202(Transcriptional misregulation in cancer)	K15622	NA	myeloid leukemia factor 1 [Source:RGD Symbol;Acc:1306854]	protein_coding	2.87	1.55	1.21	0.48	1.49	1.93	2.09	2.63	1.75	2.68	2.49	9.21	0.46	-1.13	0.01	1	down	yes
ENSRNOG00000007645	Kcnj9	ENSRNOT00000010113;ENSRNOT00000080638	GO:0003674(molecular_function);GO:0005242(inward rectifier potassium channel activity);GO:0005886(plasma membrane);GO:0005887(integral component of plasma membrane);GO:0008150(biological_process);GO:0015467(G-protein activated inward rectifier potassium channel activity);GO:0016021(integral component of membrane);GO:0030165(PDZ domain binding);GO:0034765(regulation of ion transmembrane transport)…	04713(Circadian entrainment);04723(Retrograde endocannabinoid signaling);04726(Serotonergic synapse);04728(Dopaminergic synapse);04915(Estrogen signaling pathway);04921(Oxytocin signaling pathway);05032(Morphine addiction);05032(Morphine addiction)	K05002	NA	potassium voltage-gated channel subfamily J member 9 [Source:RGD Symbol;Acc:621440]	protein_coding	20.82	24.11	24.05	23.78	18.98	20.52	14.12	18.60	18.49	20.77	20.60	16.49	1.21	0.28	0.01	1	up	no
ENSRNOG00000052445	Kdm7a	ENSRNOT00000084282	GO:0005506(iron ion binding);GO:0005634(nucleus);GO:0005654(nucleoplasm);GO:0005730(nucleolus);GO:0006351(transcription, DNA-templated);GO:0006355(regulation of transcription, DNA-templated);GO:0007399(nervous system development);GO:0008270(zinc ion binding);GO:0016491(oxidoreductase activity);GO:0016569(covalent chromatin modification);GO:0016706(oxidoreductase activity, acting on paired donors,…	NA	NA	NA	lysine (K)-specific demethylase 7A [Source:MGI Symbol;Acc:MGI:2443388]	protein_coding	1.18	0.92	1.17	1.29	1.76	1.17	2.13	2.21	1.66	2.22	1.76	1.42	0.66	-0.61	0.01	1	down	no
ENSRNOG00000011133	Trpc4	ENSRNOT00000044028;ENSRNOT00000015437	GO:0005262(calcium channel activity);GO:0005737(cytoplasm);GO:0005886(plasma membrane);GO:0005887(integral component of plasma membrane);GO:0005901(caveola);GO:0005911(cell-cell junction);GO:0006816(calcium ion transport);GO:0006828(manganese ion transport);GO:0008013(beta-catenin binding);GO:0009986(cell surface);GO:0014051(gamma-aminobutyric acid secretion);GO:0015279(store-operated calcium cha…	04360(Axon guidance);04360(Axon guidance)	K04967	NA	transient receptor potential cation channel, subfamily C, member 4 [Source:RGD Symbol;Acc:621276]	protein_coding	12.26	11.98	11.09	9.79	12.38	12.38	13.57	14.35	13.97	12.98	13.53	17.62	0.81	-0.30	0.01	1	down	no
ENSRNOG00000054945	AABR07015081	ENSRNOT00000087247	GO:0003690(double-stranded DNA binding);GO:0003700(DNA binding transcription factor activity);GO:0008134(transcription factor binding);GO:0008283(cell proliferation);GO:0009303(rRNA transcription)	NA	NA	NA		protein_coding	28.06	42.78	47.06	56.04	84.89	43.33	31.09	27.10	244.88	34.17	76.60	298.22	0.42	-1.24	0.01	1	down	yes
ENSRNOG00000019986	Pot1	ENSRNOT00000060459;ENSRNOT00000079130;ENSRNOT00000080575	GO:0000781(chromosome, telomeric region);GO:0000783(nuclear telomere cap complex);GO:0000784(nuclear chromosome, telomeric region);GO:0005634(nucleus);GO:0007004(telomere maintenance via telomerase);GO:0010521(telomerase inhibitor activity);GO:0016233(telomere capping);GO:0017151(DEAD/H-box RNA helicase binding);GO:0031627(telomeric loop formation);GO:0032202(telomere assembly);GO:0032210(regulat…	NA	K11109	NA	protection of telomeres 1 [Source:RGD Symbol;Acc:1562696]	protein_coding	4.06	5.16	4.81	6.09	4.68	5.44	3.96	3.79	4.34	3.55	3.60	4.20	1.29	0.37	0.01	1	up	no
ENSRNOG00000055305	Parvb	ENSRNOT00000082805;ENSRNOT00000080152	GO:0003779(actin binding);GO:0005737(cytoplasm);GO:0005925(focal adhesion);GO:0007155(cell adhesion);GO:0007163(establishment or maintenance of cell polarity);GO:0015629(actin cytoskeleton);GO:0030027(lamellipodium);GO:0030031(cell projection assembly);GO:0030032(lamellipodium assembly);GO:0031532(actin cytoskeleton reorganization);GO:0034446(substrate adhesion-dependent cell spreading);GO:007196…	04510(Focal adhesion);04510(Focal adhesion)	K06275	NA	parvin, beta [Source:RGD Symbol;Acc:1311485]	protein_coding	17.38	17.84	21.06	21.17	16.86	17.86	16.13	17.11	14.77	15.88	15.43	16.39	1.17	0.23	0.01	1	up	no
ENSRNOG00000005271	Rapgef5	ENSRNOT00000007112	GO:0005085(guanyl-nucleotide exchange factor activity);GO:0005634(nucleus);GO:0005654(nucleoplasm);GO:0007264(small GTPase mediated signal transduction);GO:0016604(nuclear body);GO:0017034(Rap guanyl-nucleotide exchange factor activity);GO:0030742(GTP-dependent protein binding);GO:0065009(regulation of molecular function)	04014(Ras signaling pathway);04015(Rap1 signaling pathway)	K08019	NA	Rap guanine nucleotide exchange factor 5 [Source:RGD Symbol;Acc:1561668]	protein_coding	28.47	24.73	27.82	26.53	30.83	34.00	33.08	32.73	39.98	36.52	34.39	31.25	0.83	-0.27	0.01	1	down	no
ENSRNOG00000005348	Pamr1	ENSRNOT00000064282	GO:0004252(serine-type endopeptidase activity);GO:0005509(calcium ion binding);GO:0005615(extracellular space);GO:0006508(proteolysis)	NA	NA	NA	peptidase domain containing associated with muscle regeneration 1 [Source:RGD Symbol;Acc:1308745]	protein_coding	12.17	12.01	13.19	21.00	12.99	16.61	11.06	11.22	10.50	12.25	11.62	13.03	1.26	0.34	0.01	1	up	no
ENSRNOG00000027006	LOC100911361	ENSRNOT00000035567	GO:0005654(nucleoplasm)	NA	NA	NA	heterogeneous nuclear ribonucleoprotein A3-like [Source:RGD Symbol;Acc:6493616]	protein_coding	5.38	4.75	4.24	8.37	3.81	7.89	8.29	8.09	12.63	9.02	5.56	9.89	0.64	-0.63	0.01	1	down	no
ENSRNOG00000059865	Dnah12	ENSRNOT00000079215	GO:0003777(microtubule motor activity);GO:0005524(ATP binding);GO:0007018(microtubule-based movement);GO:0016887(ATPase activity);GO:0030286(dynein complex)	05016(Huntington disease)	K10408	NA	dynein, axonemal, heavy chain 12 [Source:RGD Symbol;Acc:619990]	protein_coding	1.08	0.92	0.53	0.52	0.88	0.72	1.17	1.09	0.73	0.91	1.08	2.54	0.62	-0.69	0.01	1	down	no
ENSRNOG00000061099	AABR07033324	ENSRNOT00000089762	GO:0000151(ubiquitin ligase complex);GO:0000166(nucleotide binding);GO:0000974(Prp19 complex);GO:0001664(G-protein coupled receptor binding);GO:0001786(phosphatidylserine binding);GO:0001916(positive regulation of T cell mediated cytotoxicity);GO:0001917(photoreceptor inner segment);GO:0003723(RNA binding);GO:0005102(receptor binding);GO:0005515(protein binding);GO:0005524(ATP binding);GO:0005622…	NA	NA	NA		protein_coding	218.59	222.12	184.09	123.88	188.30	163.89	127.45	177.89	160.41	135.12	125.35	158.46	1.24	0.32	0.01	1	up	no
ENSRNOG00000033942	Grin2a	ENSRNOT00000044626	GO:0005886(plasma membrane)	04014(Ras signaling pathway);04015(Rap1 signaling pathway);04020(Calcium signaling pathway);04024(cAMP signaling pathway);04080(Neuroactive ligand-receptor interaction);04713(Circadian entrainment);04720(Long-term potentiation);04724(Glutamatergic synapse);04728(Dopaminergic synapse);05010(Alzheimer disease);05014(Amyotrophic lateral sclerosis (ALS));05030(Cocaine addiction);05031(Amphetamine add…	K05209	NA	glutamate ionotropic receptor NMDA type subunit 2A [Source:RGD Symbol;Acc:2737]	protein_coding	2.93	2.68	2.86	3.45	5.58	3.27	4.02	5.12	5.02	4.91	6.20	3.70	0.72	-0.48	0.01	1	down	no
ENSRNOG00000014215	Klf9	ENSRNOT00000019367	GO:0000977(RNA polymerase II regulatory region sequence-specific DNA binding);GO:0001228(transcriptional activator activity, RNA polymerase II transcription regulatory region sequence-specific DNA binding);GO:0003676(nucleic acid binding);GO:0005634(nucleus);GO:0005654(nucleoplasm);GO:0005829(cytosol);GO:0005886(plasma membrane);GO:0006355(regulation of transcription, DNA-templated);GO:0006366(tr…	NA	K09208	NA	Kruppel-like factor 9 [Source:RGD Symbol;Acc:70934]	protein_coding	19.17	15.17	17.31	19.67	24.81	22.51	22.40	22.28	27.37	30.76	27.27	20.64	0.79	-0.35	0.01	1	down	no
ENSRNOG00000033346	LOC100361636	ENSRNOT00000041470;ENSRNOT00000076177	GO:0003677(DNA binding);GO:0003700(DNA binding transcription factor activity);GO:0005634(nucleus);GO:0006351(transcription, DNA-templated);GO:0006355(regulation of transcription, DNA-templated);GO:0045893(positive regulation of transcription, DNA-templated);GO:0045893(positive regulation of transcription, DNA-templated)	NA	NA	NA	vasculin-like protein 1-like [Source:RGD Symbol;Acc:2319736]	processed_transcript;transcribed_processed_pseudogene	0.37	0.30	0.37	0.27	0.38	0.29	1.72	0.41	0.85	0.33	0.41	0.38	0.48	-1.05	0.01	1	down	yes
ENSRNOG00000021140	Kcnk4	ENSRNOT00000028704	GO:0005267(potassium channel activity);GO:0005887(integral component of plasma membrane);GO:0007613(memory);GO:0019233(sensory perception of pain);GO:0022841(potassium ion leak channel activity);GO:0030322(stabilization of membrane potential);GO:0034705(potassium channel complex);GO:0042802(identical protein binding);GO:0050951(sensory perception of temperature stimulus);GO:0050976(detection of m…	NA	K04915	NA	potassium two pore domain channel subfamily K member 4 [Source:RGD Symbol;Acc:621449]	protein_coding	7.65	9.68	11.00	16.96	8.28	8.89	8.00	7.01	6.59	8.86	7.58	7.02	1.39	0.47	0.01	1	up	no
ENSRNOG00000013579	LOC100359916	ENSRNOT00000018164	GO:0000122(negative regulation of transcription by RNA polymerase II);GO:0000398(mRNA splicing, via spliceosome);GO:0000790(nuclear chromatin);GO:0000978(RNA polymerase II proximal promoter sequence-specific DNA binding);GO:0001541(ovarian follicle development);GO:0001822(kidney development);GO:0001889(liver development);GO:0002102(podosome);GO:0003697(single-stranded DNA binding);GO:0003723(RNA …	NA	NA	NA	heterogeneous nuclear ribonucleoprotein K-like [Source:RGD Symbol;Acc:2323128]	protein_coding	17.74	17.64	12.03	12.13	6.79	10.49	9.27	5.97	6.92	10.97	6.48	12.77	1.47	0.55	0.01	1	up	no
ENSRNOG00000029594	AABR07064000	ENSRNOT00000047001	GO:0002181(cytoplasmic translation);GO:0003674(molecular_function);GO:0003723(RNA binding);GO:0003735(structural constituent of ribosome);GO:0005840(ribosome);GO:0006412(translation);GO:0007568(aging);GO:0008201(heparin binding);GO:0008283(cell proliferation);GO:0016020(membrane);GO:0019898(extrinsic component of membrane);GO:0022625(cytosolic large ribosomal subunit);GO:0022626(cytosolic ribosom…	NA	NA	NA		protein_coding	15.30	23.18	10.09	28.25	12.71	7.85	12.60	31.50	30.37	29.57	28.51	28.39	0.61	-0.72	0.01	1	down	no
ENSRNOG00000060410	Pcdh1	ENSRNOT00000081850	GO:0005509(calcium ion binding);GO:0005886(plasma membrane);GO:0007156(homophilic cell adhesion via plasma membrane adhesion molecules);GO:0016021(integral component of membrane)	NA	K16498	NA	protocadherin 1 [Source:NCBI gene;Acc:307481]	protein_coding	18.46	15.47	17.51	17.44	29.45	21.77	22.75	26.83	27.83	28.33	31.91	19.07	0.77	-0.38	0.01	1	down	no
ENSRNOG00000032844	RT1-Da	ENSRNOT00000048332;ENSRNOT00000077630;ENSRNOT00000081202	GO:0002503(peptide antigen assembly with MHC class II protein complex);GO:0002504(antigen processing and presentation of peptide or polysaccharide antigen via MHC class II);GO:0002506(polysaccharide assembly with MHC class II protein complex);GO:0003674(molecular_function);GO:0005575(cellular_component);GO:0005764(lysosome);GO:0005765(lysosomal membrane);GO:0005886(plasma membrane);GO:0006955(imm…	04145(Phagosome);04514(Cell adhesion molecules (CAMs));04612(Antigen processing and presentation);04640(Hematopoietic cell lineage);04658(Th1 and Th2 cell differentiation);04659(Th17 cell differentiation);04672(Intestinal immune network for IgA production);04940(Type I diabetes mellitus);05140(Leishmaniasis);05145(Toxoplasmosis);05150(Staphylococcus aureus infection);05152(Tuberculosis);05164(Inf…	K06752	NA	RT1 class II, locus Da [Source:RGD Symbol;Acc:1593283]	protein_coding;retained_intron	1.03	0.75	0.78	0.79	1.13	0.53	1.91	0.70	0.67	2.13	1.21	2.50	0.55	-0.87	0.01	1	down	no
ENSRNOG00000030704	AC094053	ENSRNOT00000042983	GO:0001662(behavioral fear response);GO:0003723(RNA binding);GO:0003729(mRNA binding);GO:0005524(ATP binding);GO:0005634(nucleus);GO:0005737(cytoplasm);GO:0005829(cytosol);GO:0005844(polysome);GO:0006412(translation);GO:0006446(regulation of translational initiation);GO:0007005(mitochondrion organization);GO:0008135(translation factor activity, RNA binding);GO:0008190(eukaryotic initiation factor…	NA	NA	NA		pseudogene	8.23	8.59	13.39	12.54	8.93	9.27	13.55	12.81	15.03	15.74	9.75	12.06	0.77	-0.37	0.01	1	down	no
ENSRNOG00000004640	Mtfp1	ENSRNOT00000006160	GO:0000266(mitochondrial fission);GO:0003674(molecular_function);GO:0005739(mitochondrion);GO:0005743(mitochondrial inner membrane);GO:0014850(response to muscle activity)	NA	K17981	NA	mitochondrial fission process 1 [Source:RGD Symbol;Acc:1359705]	protein_coding	8.33	7.05	7.41	8.15	5.78	6.80	6.36	6.49	4.07	4.83	5.78	4.70	1.35	0.43	0.01	1	up	no
ENSRNOG00000054264	Nfatc3	ENSRNOT00000089783;ENSRNOT00000087491	GO:0000978(RNA polymerase II proximal promoter sequence-specific DNA binding);GO:0000987(proximal promoter sequence-specific DNA binding);GO:0001227(transcriptional repressor activity, RNA polymerase II transcription regulatory region sequence-specific DNA binding);GO:0001228(transcriptional activator activity, RNA polymerase II transcription regulatory region sequence-specific DNA binding);GO:00…	04010(MAPK signaling pathway);04022(cGMP-PKG signaling pathway);04218(Cellular senescence);04310(Wnt signaling pathway);04360(Axon guidance);04625(C-type lectin receptor signaling pathway);04658(Th1 and Th2 cell differentiation);04659(Th17 cell differentiation);04660(T cell receptor signaling pathway);04662(B cell receptor signaling pathway);04921(Oxytocin signaling pathway);05161(Hepatitis B);05…	K17333	NA	nuclear factor of activated T-cells 3 [Source:RGD Symbol;Acc:1308692]	protein_coding	1.78	1.68	0.91	0.70	0.77	0.95	1.24	0.84	1.83	2.44	2.50	2.49	0.60	-0.74	0.01	1	down	no
ENSRNOG00000055222	AC094212	ENSRNOT00000091773	GO:0004807(triose-phosphate isomerase activity);GO:0005515(protein binding);GO:0005615(extracellular space);GO:0005634(nucleus);GO:0005829(cytosol);GO:0005975(carbohydrate metabolic process);GO:0006006(glucose metabolic process);GO:0006094(gluconeogenesis);GO:0006096(glycolytic process);GO:0006098(pentose-phosphate shunt);GO:0007275(multicellular organism development);GO:0016853(isomerase activit…	NA	NA	NA		protein_coding	4.18	7.28	4.98	9.79	7.31	5.98	4.02	4.48	2.29	5.80	2.90	5.71	1.57	0.65	0.01	1	up	no
ENSRNOG00000018366	RGD1310819	ENSRNOT00000068496	GO:0003674(molecular_function);GO:0005575(cellular_component);GO:0008150(biological_process)	NA	NA	NA	similar to putative protein (5S487) [Source:RGD Symbol;Acc:1310819]	protein_coding	77.62	78.01	74.37	58.07	76.71	83.46	87.57	90.86	101.56	90.02	79.76	86.20	0.84	-0.26	0.01	1	down	no
ENSRNOG00000021234	Slc4a11	ENSRNOT00000028839	GO:0005272(sodium channel activity);GO:0005452(inorganic anion exchanger activity);GO:0005887(integral component of plasma membrane);GO:0006814(sodium ion transport);GO:0008509(anion transmembrane transporter activity);GO:0015106(bicarbonate transmembrane transporter activity);GO:0015252(proton channel activity);GO:0015701(bicarbonate transport);GO:0030003(cellular cation homeostasis);GO:0035445(…	NA	K13862	NA	solute carrier family 4 member 11 [Source:RGD Symbol;Acc:1310188]	protein_coding	1.90	3.07	2.43	2.53	2.01	2.30	1.48	2.17	1.60	1.94	1.52	1.51	1.39	0.48	0.01	1	up	no
