# Supplementary material for: Differential Gene Expression in the Prefrontal Cortex and Hippocampus Following Long-Access Methamphetamine Self-Administration in Male Rats
Source: Int J Mol Sci. 2025 Feb 7;26(4):1400. doi: 10.3390/ijms26041400 (PMC11855861; doi:10.3390/ijms26041400)
Supplement: Supplementary file 1 [file ijms-26-01400-s001.zip › Supplemental_Files/Hip_SALVSHip_METH_KEGG_enrichment_Gene.csv]

pathway_id	pathway_name	pvalue	Gene_ID	Gene_name	KO_ENTRY	EC	Description	FPKM.Hip_39	FPKM.Hip_40	FPKM.Hip_44	FPKM.Hip_49	FPKM.Hip_50	FPKM.Hip_53	FPKM.Hip_45	FPKM.Hip_46	FPKM.Hip_47	FPKM.Hip_48	FPKM.Hip_51	FPKM.Hip_52	fc	log2(fc)	regulation
ko03060	Protein export	0.03	ENSRNOG00000049355	Arxes2	K12948	EC:3.4.-.-	adipocyte-related X-chromosome expressed sequence 2 [Source:RGD Symbol;Acc:2322092]	16.03	23.87	22.00	13.33	24.03	14.81	6.12	9.71	12.05	7.60	9.95	10.34	2.05	1.03	up
ko00563	Glycosylphosphatidylinositol (GPI)-anchor biosynthesis	0.04	ENSRNOG00000049895	LOC100910143	K05310	EC:2.7.-.-	GPI ethanolamine phosphate transferase 2-like [Source:RGD Symbol;Acc:6499629]	0.00	0.00	0.00	0.00	0.00	0.00	0.00	2.53	0.00	0.00	3.31	0.00	0.00	-13.25	down
ko04614	Renin-angiotensin system	0.05	ENSRNOG00000047387	Lnpep	K01257	EC:3.4.11.3	leucyl and cystinyl aminopeptidase [Source:RGD Symbol;Acc:621752]	0.00	0.19	0.13	0.25	0.12	0.22	0.10	0.85	0.12	0.73	0.64	0.53	0.30	-1.72	down
ko03410	Base excision repair	0.05	ENSRNOG00000051482	Hmg1l1	K10802	NA	high-mobility group (nonhistone chromosomal) protein 1-like 1 [Source:RGD Symbol;Acc:1587112]	9.49	0.36	0.40	0.42	4.76	3.44	0.43	0.57	0.50	0.65	0.46	0.49	6.09	2.61	up
ko00380	Tryptophan metabolism	0.07	ENSRNOG00000003709	Kmo	K00486	EC:1.14.13.9	kynurenine 3-monooxygenase [Source:RGD Symbol;Acc:620610]	0.12	0.00	0.21	0.04	0.23	0.25	0.55	0.32	0.12	0.57	0.43	0.88	0.30	-1.74	down
ko00982	Drug metabolism - cytochrome P450	0.08	ENSRNOG00000003620	Fmo3	K00485	EC:1.14.13.8	flavin containing monooxygenase 3 [Source:RGD Symbol;Acc:619761]	0.22	0.16	0.27	0.11	0.28	0.19	0.80	0.41	0.55	0.60	0.79	0.66	0.32	-1.64	down
ko04080	Neuroactive ligand-receptor interaction	0.09	ENSRNOG00000011130	Calca	K12332	NA	calcitonin-related polypeptide alpha [Source:RGD Symbol;Acc:2254]	0.32	0.31	0.42	0.00	0.54	0.20	0.65	1.41	0.60	0.75	0.72	0.60	0.38	-1.40	down
ko04080	Neuroactive ligand-receptor interaction	0.09	ENSRNOG00000014081	Nmur2	K05053	NA	neuromedin U receptor 2 [Source:RGD Symbol;Acc:621155]	0.19	0.54	0.25	0.08	0.44	0.53	1.00	0.63	0.72	0.61	0.62	1.10	0.43	-1.20	down
ko04512	ECM-receptor interaction	0.11	ENSRNOG00000043451	Spp1	K06250	NA	secreted phosphoprotein 1 [Source:RGD Symbol;Acc:3752]	1.32	1.59	0.75	0.18	1.40	1.08	0.44	1.77	0.58	1.47	1.81	11.17	0.37	-1.45	down
ko04620	Toll-like receptor signaling pathway	0.13	ENSRNOG00000043451	Spp1	K06250	NA	secreted phosphoprotein 1 [Source:RGD Symbol;Acc:3752]	1.32	1.59	0.75	0.18	1.40	1.08	0.44	1.77	0.58	1.47	1.81	11.17	0.37	-1.45	down
ko04140	Autophagy - animal	0.17	ENSRNOG00000051482	Hmg1l1	K10802	NA	high-mobility group (nonhistone chromosomal) protein 1-like 1 [Source:RGD Symbol;Acc:1587112]	9.49	0.36	0.40	0.42	4.76	3.44	0.43	0.57	0.50	0.65	0.46	0.49	6.09	2.61	up
ko04270	Vascular smooth muscle contraction	0.18	ENSRNOG00000011130	Calca	K12332	NA	calcitonin-related polypeptide alpha [Source:RGD Symbol;Acc:2254]	0.32	0.31	0.42	0.00	0.54	0.20	0.65	1.41	0.60	0.75	0.72	0.60	0.38	-1.40	down
ko04371	Apelin signaling pathway	0.18	ENSRNOG00000043451	Spp1	K06250	NA	secreted phosphoprotein 1 [Source:RGD Symbol;Acc:3752]	1.32	1.59	0.75	0.18	1.40	1.08	0.44	1.77	0.58	1.47	1.81	11.17	0.37	-1.45	down
ko04217	Necroptosis	0.21	ENSRNOG00000051482	Hmg1l1	K10802	NA	high-mobility group (nonhistone chromosomal) protein 1-like 1 [Source:RGD Symbol;Acc:1587112]	9.49	0.36	0.40	0.42	4.76	3.44	0.43	0.57	0.50	0.65	0.46	0.49	6.09	2.61	up
ko05202	Transcriptional misregulation in cancer	0.24	ENSRNOG00000012827	Mlf1	K15622	NA	myeloid leukemia factor 1 [Source:RGD Symbol;Acc:1306854]	2.87	1.55	1.21	0.48	1.49	1.93	2.09	2.63	1.75	2.68	2.49	9.21	0.46	-1.13	down
ko05016	Huntington disease	0.25	ENSRNOG00000026914	Dnah1	K10408	NA	dynein, axonemal, heavy chain 1 [Source:RGD Symbol;Acc:621795]	0.30	0.28	0.10	0.01	0.24	0.15	0.31	0.22	0.25	0.27	0.32	0.84	0.49	-1.03	down
ko04510	Focal adhesion	0.25	ENSRNOG00000043451	Spp1	K06250	NA	secreted phosphoprotein 1 [Source:RGD Symbol;Acc:3752]	1.32	1.59	0.75	0.18	1.40	1.08	0.44	1.77	0.58	1.47	1.81	11.17	0.37	-1.45	down
ko05165	Human papillomavirus infection	0.40	ENSRNOG00000043451	Spp1	K06250	NA	secreted phosphoprotein 1 [Source:RGD Symbol;Acc:3752]	1.32	1.59	0.75	0.18	1.40	1.08	0.44	1.77	0.58	1.47	1.81	11.17	0.37	-1.45	down
ko04151	PI3K-Akt signaling pathway	0.40	ENSRNOG00000043451	Spp1	K06250	NA	secreted phosphoprotein 1 [Source:RGD Symbol;Acc:3752]	1.32	1.59	0.75	0.18	1.40	1.08	0.44	1.77	0.58	1.47	1.81	11.17	0.37	-1.45	down
ko04740	Olfactory transduction	0.86	ENSRNOG00000018606	Olr59	K04257	NA	olfactory receptor 59 [Source:RGD Symbol;Acc:628858]	0.12	0.23	0.40	6.36	0.10	0.91	0.59	0.21	0.12	1.14	0.36	0.34	2.93	1.55	up
