# Supplementary material for: Differential Gene Expression in the Prefrontal Cortex and Hippocampus Following Long-Access Methamphetamine Self-Administration in Male Rats
Source: Int J Mol Sci. 2025 Feb 7;26(4):1400. doi: 10.3390/ijms26041400 (PMC11855861; doi:10.3390/ijms26041400)
Supplement: Supplementary file 1 [file ijms-26-01400-s001.zip › Supplemental_Files/PFC_SALVSPFC_METH_GO_enrichment_Gene.csv]

GO_ID	GO_Term	GO_function	GO_class	pvalue	Gene_ID	Gene_name	Description	FPKM.PFC_48	FPKM.PFC_52	FPKM.PFC_39	FPKM.PFC_40	FPKM.PFC_49	FPKM.PFC_53	FPKM.PFC_45	FPKM.PFC_46	FPKM.PFC_47	FPKM.PFC_44	FPKM.PFC_50	fc	log2(fc)	regulation
GO:0009303	rRNA transcription	biological_process	10	0.00	ENSRNOG00000046600	AABR07015066		343.27	132.83	942.38	155.34	49.92	95.65	111.74	66.82	56.47	182.10	34.88	3.17	1.66	up
GO:0009303	rRNA transcription	biological_process	10	0.00	ENSRNOG00000054945	AABR07015081		182.10	52.64	551.70	82.61	23.50	43.11	53.81	32.04	40.95	69.55	27.34	3.49	1.80	up
GO:0009303	rRNA transcription	biological_process	10	0.00	ENSRNOG00000055956	AABR07015078		627.28	180.86	1544.91	248.54	68.42	180.51	161.30	98.64	123.21	260.96	159.73	2.96	1.56	up
GO:0009303	rRNA transcription	biological_process	10	0.00	ENSRNOG00000056747	AABR07015055		44.19	18.98	75.60	25.96	6.75	22.28	19.63	12.33	9.47	21.43	13.20	2.12	1.09	up
GO:0009303	rRNA transcription	biological_process	10	0.00	ENSRNOG00000060518	AABR07015057		134.32	29.86	354.63	57.02	7.17	31.07	35.95	14.08	14.77	42.31	12.44	4.28	2.10	up
GO:0009303	rRNA transcription	biological_process	10	0.00	ENSRNOG00000060896	AABR07063424		122.16	39.96	262.97	44.49	13.70	41.71	36.91	17.32	24.07	55.39	29.00	2.69	1.43	up
GO:0003690	double-stranded DNA binding	molecular_function	7	0.00	ENSRNOG00000046600	AABR07015066		343.27	132.83	942.38	155.34	49.92	95.65	111.74	66.82	56.47	182.10	34.88	3.17	1.66	up
GO:0003690	double-stranded DNA binding	molecular_function	7	0.00	ENSRNOG00000052572	LOC103690302	AF4/FMR2 family member 2 [Source:RGD Symbol;Acc:9389890]	0.10	0.08	0.11	2.42	1.81	2.83	0.25	0.36	0.33	0.14	0.11	5.12	2.36	up
GO:0003690	double-stranded DNA binding	molecular_function	7	0.00	ENSRNOG00000054945	AABR07015081		182.10	52.64	551.70	82.61	23.50	43.11	53.81	32.04	40.95	69.55	27.34	3.49	1.80	up
GO:0003690	double-stranded DNA binding	molecular_function	7	0.00	ENSRNOG00000055956	AABR07015078		627.28	180.86	1544.91	248.54	68.42	180.51	161.30	98.64	123.21	260.96	159.73	2.96	1.56	up
GO:0003690	double-stranded DNA binding	molecular_function	7	0.00	ENSRNOG00000056747	AABR07015055		44.19	18.98	75.60	25.96	6.75	22.28	19.63	12.33	9.47	21.43	13.20	2.12	1.09	up
GO:0003690	double-stranded DNA binding	molecular_function	7	0.00	ENSRNOG00000060518	AABR07015057		134.32	29.86	354.63	57.02	7.17	31.07	35.95	14.08	14.77	42.31	12.44	4.28	2.10	up
GO:0003690	double-stranded DNA binding	molecular_function	7	0.00	ENSRNOG00000060896	AABR07063424		122.16	39.96	262.97	44.49	13.70	41.71	36.91	17.32	24.07	55.39	29.00	2.69	1.43	up
GO:0008134	transcription factor binding	molecular_function	5	0.00	ENSRNOG00000019203	Eya2	EYA transcriptional coactivator and phosphatase 2 [Source:RGD Symbol;Acc:620096]	0.45	0.46	0.77	0.54	0.25	1.67	0.23	0.23	0.35	0.33	0.31	2.40	1.26	up
GO:0008134	transcription factor binding	molecular_function	5	0.00	ENSRNOG00000046600	AABR07015066		343.27	132.83	942.38	155.34	49.92	95.65	111.74	66.82	56.47	182.10	34.88	3.17	1.66	up
GO:0008134	transcription factor binding	molecular_function	5	0.00	ENSRNOG00000054945	AABR07015081		182.10	52.64	551.70	82.61	23.50	43.11	53.81	32.04	40.95	69.55	27.34	3.49	1.80	up
GO:0008134	transcription factor binding	molecular_function	5	0.00	ENSRNOG00000055956	AABR07015078		627.28	180.86	1544.91	248.54	68.42	180.51	161.30	98.64	123.21	260.96	159.73	2.96	1.56	up
GO:0008134	transcription factor binding	molecular_function	5	0.00	ENSRNOG00000056747	AABR07015055		44.19	18.98	75.60	25.96	6.75	22.28	19.63	12.33	9.47	21.43	13.20	2.12	1.09	up
GO:0008134	transcription factor binding	molecular_function	5	0.00	ENSRNOG00000060518	AABR07015057		134.32	29.86	354.63	57.02	7.17	31.07	35.95	14.08	14.77	42.31	12.44	4.28	2.10	up
GO:0008134	transcription factor binding	molecular_function	5	0.00	ENSRNOG00000060896	AABR07063424		122.16	39.96	262.97	44.49	13.70	41.71	36.91	17.32	24.07	55.39	29.00	2.69	1.43	up
GO:0003700	DNA binding transcription factor activity	molecular_function	4	0.00	ENSRNOG00000033346	LOC100361636	vasculin-like protein 1-like [Source:RGD Symbol;Acc:2319736]	0.23	0.62	1.97	0.60	0.37	0.46	0.36	0.25	0.45	0.50	0.09	2.14	1.10	up
GO:0003700	DNA binding transcription factor activity	molecular_function	4	0.00	ENSRNOG00000043332	Foxd1	forkhead box D1 [Source:RGD Symbol;Acc:621712]	0.58	0.46	0.84	0.77	0.28	0.84	0.28	0.30	0.19	0.34	0.37	2.11	1.08	up
GO:0003700	DNA binding transcription factor activity	molecular_function	4	0.00	ENSRNOG00000046600	AABR07015066		343.27	132.83	942.38	155.34	49.92	95.65	111.74	66.82	56.47	182.10	34.88	3.17	1.66	up
GO:0003700	DNA binding transcription factor activity	molecular_function	4	0.00	ENSRNOG00000052572	LOC103690302	AF4/FMR2 family member 2 [Source:RGD Symbol;Acc:9389890]	0.10	0.08	0.11	2.42	1.81	2.83	0.25	0.36	0.33	0.14	0.11	5.12	2.36	up
GO:0003700	DNA binding transcription factor activity	molecular_function	4	0.00	ENSRNOG00000054945	AABR07015081		182.10	52.64	551.70	82.61	23.50	43.11	53.81	32.04	40.95	69.55	27.34	3.49	1.80	up
GO:0003700	DNA binding transcription factor activity	molecular_function	4	0.00	ENSRNOG00000055956	AABR07015078		627.28	180.86	1544.91	248.54	68.42	180.51	161.30	98.64	123.21	260.96	159.73	2.96	1.56	up
GO:0003700	DNA binding transcription factor activity	molecular_function	4	0.00	ENSRNOG00000056747	AABR07015055		44.19	18.98	75.60	25.96	6.75	22.28	19.63	12.33	9.47	21.43	13.20	2.12	1.09	up
GO:0003700	DNA binding transcription factor activity	molecular_function	4	0.00	ENSRNOG00000060518	AABR07015057		134.32	29.86	354.63	57.02	7.17	31.07	35.95	14.08	14.77	42.31	12.44	4.28	2.10	up
GO:0003700	DNA binding transcription factor activity	molecular_function	4	0.00	ENSRNOG00000060896	AABR07063424		122.16	39.96	262.97	44.49	13.70	41.71	36.91	17.32	24.07	55.39	29.00	2.69	1.43	up
GO:0008283	cell proliferation	biological_process	3	0.00	ENSRNOG00000046600	AABR07015066		343.27	132.83	942.38	155.34	49.92	95.65	111.74	66.82	56.47	182.10	34.88	3.17	1.66	up
GO:0008283	cell proliferation	biological_process	3	0.00	ENSRNOG00000054945	AABR07015081		182.10	52.64	551.70	82.61	23.50	43.11	53.81	32.04	40.95	69.55	27.34	3.49	1.80	up
GO:0008283	cell proliferation	biological_process	3	0.00	ENSRNOG00000055956	AABR07015078		627.28	180.86	1544.91	248.54	68.42	180.51	161.30	98.64	123.21	260.96	159.73	2.96	1.56	up
GO:0008283	cell proliferation	biological_process	3	0.00	ENSRNOG00000056747	AABR07015055		44.19	18.98	75.60	25.96	6.75	22.28	19.63	12.33	9.47	21.43	13.20	2.12	1.09	up
GO:0008283	cell proliferation	biological_process	3	0.00	ENSRNOG00000060518	AABR07015057		134.32	29.86	354.63	57.02	7.17	31.07	35.95	14.08	14.77	42.31	12.44	4.28	2.10	up
GO:0008283	cell proliferation	biological_process	3	0.00	ENSRNOG00000060896	AABR07063424		122.16	39.96	262.97	44.49	13.70	41.71	36.91	17.32	24.07	55.39	29.00	2.69	1.43	up
GO:0061570	dCDP phosphorylation	biological_process	10	0.00	ENSRNOG00000037688	Ak9	adenylate kinase 9 [Source:RGD Symbol;Acc:1559879]	0.04	0.17	0.05	0.06	0.10	0.02	0.38	0.05	0.05	0.11	0.21	0.46	-1.13	down
GO:0061569	UDP phosphorylation	biological_process	10	0.00	ENSRNOG00000037688	Ak9	adenylate kinase 9 [Source:RGD Symbol;Acc:1559879]	0.04	0.17	0.05	0.06	0.10	0.02	0.38	0.05	0.05	0.11	0.21	0.46	-1.13	down
GO:0061565	dAMP phosphorylation	biological_process	10	0.00	ENSRNOG00000037688	Ak9	adenylate kinase 9 [Source:RGD Symbol;Acc:1559879]	0.04	0.17	0.05	0.06	0.10	0.02	0.38	0.05	0.05	0.11	0.21	0.46	-1.13	down
GO:0048137	spermatocyte division	biological_process	5	0.00	ENSRNOG00000025601	Topaz1	testis and ovary specific PAZ domain containing 1 [Source:RGD Symbol;Acc:1563398]	0.04	0.14	0.09	0.03	0.07	0.03	0.19	0.11	0.09	0.20	0.18	0.44	-1.17	down
GO:0061566	CMP phosphorylation	biological_process	10	0.00	ENSRNOG00000037688	Ak9	adenylate kinase 9 [Source:RGD Symbol;Acc:1559879]	0.04	0.17	0.05	0.06	0.10	0.02	0.38	0.05	0.05	0.11	0.21	0.46	-1.13	down
GO:0072587	DNA topoisomerase (ATP-hydrolyzing) activator activity	molecular_function	7	0.00	ENSRNOG00000012051	Ncaph	non-SMC condensin I complex, subunit H [Source:RGD Symbol;Acc:1596799]	0.21	0.18	0.11	0.08	0.07	0.17	0.16	0.22	0.28	0.45	0.42	0.44	-1.18	down
GO:0072080	nephron tubule development	biological_process	7	0.00	ENSRNOG00000017409	Wnt6	Wnt family member 6 [Source:RGD Symbol;Acc:1304559]	0.86	0.42	0.66	0.57	0.51	1.52	0.16	0.37	0.39	0.37	0.33	2.33	1.22	up
GO:0061508	CDP phosphorylation	biological_process	10	0.00	ENSRNOG00000037688	Ak9	adenylate kinase 9 [Source:RGD Symbol;Acc:1559879]	0.04	0.17	0.05	0.06	0.10	0.02	0.38	0.05	0.05	0.11	0.21	0.46	-1.13	down
GO:0061567	dCMP phosphorylation	biological_process	10	0.00	ENSRNOG00000037688	Ak9	adenylate kinase 9 [Source:RGD Symbol;Acc:1559879]	0.04	0.17	0.05	0.06	0.10	0.02	0.38	0.05	0.05	0.11	0.21	0.46	-1.13	down
GO:0061571	TDP phosphorylation	biological_process	10	0.00	ENSRNOG00000037688	Ak9	adenylate kinase 9 [Source:RGD Symbol;Acc:1559879]	0.04	0.17	0.05	0.06	0.10	0.02	0.38	0.05	0.05	0.11	0.21	0.46	-1.13	down
GO:0006174	dADP phosphorylation	biological_process	10	0.00	ENSRNOG00000037688	Ak9	adenylate kinase 9 [Source:RGD Symbol;Acc:1559879]	0.04	0.17	0.05	0.06	0.10	0.02	0.38	0.05	0.05	0.11	0.21	0.46	-1.13	down
GO:0006186	dGDP phosphorylation	biological_process	10	0.00	ENSRNOG00000037688	Ak9	adenylate kinase 9 [Source:RGD Symbol;Acc:1559879]	0.04	0.17	0.05	0.06	0.10	0.02	0.38	0.05	0.05	0.11	0.21	0.46	-1.13	down
GO:0072267	metanephric capsule specification	biological_process	7	0.00	ENSRNOG00000043332	Foxd1	forkhead box D1 [Source:RGD Symbol;Acc:621712]	0.58	0.46	0.84	0.77	0.28	0.84	0.28	0.30	0.19	0.34	0.37	2.11	1.08	up
GO:0072213	metanephric capsule development	biological_process	8	0.00	ENSRNOG00000043332	Foxd1	forkhead box D1 [Source:RGD Symbol;Acc:621712]	0.58	0.46	0.84	0.77	0.28	0.84	0.28	0.30	0.19	0.34	0.37	2.11	1.08	up
GO:0006757	ATP generation from ADP	biological_process	6	0.00	ENSRNOG00000037688	Ak9	adenylate kinase 9 [Source:RGD Symbol;Acc:1559879]	0.04	0.17	0.05	0.06	0.10	0.02	0.38	0.05	0.05	0.11	0.21	0.46	-1.13	down
GO:0060678	dichotomous subdivision of terminal units involved in ureteric bud branching	biological_process	8	0.00	ENSRNOG00000043332	Foxd1	forkhead box D1 [Source:RGD Symbol;Acc:621712]	0.58	0.46	0.84	0.77	0.28	0.84	0.28	0.30	0.19	0.34	0.37	2.11	1.08	up
GO:1901995	positive regulation of meiotic cell cycle phase transition	biological_process	9	0.00	ENSRNOG00000025601	Topaz1	testis and ovary specific PAZ domain containing 1 [Source:RGD Symbol;Acc:1563398]	0.04	0.14	0.09	0.03	0.07	0.03	0.19	0.11	0.09	0.20	0.18	0.44	-1.17	down
GO:0061568	GDP phosphorylation	biological_process	10	0.00	ENSRNOG00000037688	Ak9	adenylate kinase 9 [Source:RGD Symbol;Acc:1559879]	0.04	0.17	0.05	0.06	0.10	0.02	0.38	0.05	0.05	0.11	0.21	0.46	-1.13	down
GO:0072076	nephrogenic mesenchyme development	biological_process	8	0.00	ENSRNOG00000043332	Foxd1	forkhead box D1 [Source:RGD Symbol;Acc:621712]	0.58	0.46	0.84	0.77	0.28	0.84	0.28	0.30	0.19	0.34	0.37	2.11	1.08	up
GO:0001658	branching involved in ureteric bud morphogenesis	biological_process	7	0.00	ENSRNOG00000017409	Wnt6	Wnt family member 6 [Source:RGD Symbol;Acc:1304559]	0.86	0.42	0.66	0.57	0.51	1.52	0.16	0.37	0.39	0.37	0.33	2.33	1.22	up
GO:0001658	branching involved in ureteric bud morphogenesis	biological_process	7	0.00	ENSRNOG00000043332	Foxd1	forkhead box D1 [Source:RGD Symbol;Acc:621712]	0.58	0.46	0.84	0.77	0.28	0.84	0.28	0.30	0.19	0.34	0.37	2.11	1.08	up
GO:0031267	small GTPase binding	molecular_function	7	0.00	ENSRNOG00000001747	LOC100910732	serine/threonine-protein kinase PAK 2-like [Source:RGD Symbol;Acc:6497075]	0.06	0.00	0.04	0.02	0.05	0.06	0.41	5.12	0.05	0.07	0.01	0.03	-4.84	down
GO:0031267	small GTPase binding	molecular_function	7	0.00	ENSRNOG00000010407	Pex5	peroxisomal biogenesis factor 5 [Source:RGD Symbol;Acc:1307612]	0.00	0.00	0.00	0.00	0.00	0.00	0.00	0.00	0.00	7.08	7.34	0.00	-14.82	down
GO:0006364	rRNA processing	biological_process	11	0.00	ENSRNOG00000047557	Rpl35al1	ribosomal protein L35a-like 1 [Source:RGD Symbol;Acc:628793]	16.68	12.59	19.67	15.30	13.39	8.84	21.06	43.75	26.91	39.67	92.78	0.32	-1.64	down
GO:0006364	rRNA processing	biological_process	11	0.00	ENSRNOG00000049536	Rpl35a	ribosomal protein L35a [Source:RGD Symbol;Acc:2323795]	16.62	12.40	19.23	14.48	13.36	8.67	18.69	23.13	24.06	35.11	70.26	0.41	-1.28	down
GO:0006364	rRNA processing	biological_process	11	0.00	ENSRNOG00000055038	AABR07013302		20.00	5.11	4.64	9.52	3.33	1.39	3.79	1.54	1.92	1.96	5.10	2.56	1.36	up
GO:0004667	prostaglandin-D synthase activity	molecular_function	6	0.00	ENSRNOG00000015550	Ptgds	prostaglandin D2 synthase [Source:RGD Symbol;Acc:3433]	928.70	926.70	1092.11	1225.05	699.65	1651.38	285.36	337.78	897.80	661.04	452.46	2.06	1.05	up
GO:0051309	female meiosis chromosome separation	biological_process	6	0.00	ENSRNOG00000012051	Ncaph	non-SMC condensin I complex, subunit H [Source:RGD Symbol;Acc:1596799]	0.21	0.18	0.11	0.08	0.07	0.17	0.16	0.22	0.28	0.45	0.42	0.44	-1.18	down
GO:0000268	peroxisome targeting sequence binding	molecular_function	7	0.00	ENSRNOG00000010407	Pex5	peroxisomal biogenesis factor 5 [Source:RGD Symbol;Acc:1307612]	0.00	0.00	0.00	0.00	0.00	0.00	0.00	0.00	0.00	7.08	7.34	0.00	-14.82	down
GO:0035063	nuclear speck organization	biological_process	8	0.00	ENSRNOG00000052572	LOC103690302	AF4/FMR2 family member 2 [Source:RGD Symbol;Acc:9389890]	0.10	0.08	0.11	2.42	1.81	2.83	0.25	0.36	0.33	0.14	0.11	5.12	2.36	up
GO:0060354	negative regulation of cell adhesion molecule production	biological_process	7	0.00	ENSRNOG00000016043	Aqp4	aquaporin 4 [Source:RGD Symbol;Acc:2143]	4.24	38.88	6.83	36.70	2.73	5.64	69.70	34.65	45.91	3.86	32.03	0.43	-1.23	down
GO:0006756	AMP phosphorylation	biological_process	13	0.00	ENSRNOG00000037688	Ak9	adenylate kinase 9 [Source:RGD Symbol;Acc:1559879]	0.04	0.17	0.05	0.06	0.10	0.02	0.38	0.05	0.05	0.11	0.21	0.46	-1.13	down
GO:0005501	retinoid binding	molecular_function	6	0.00	ENSRNOG00000015550	Ptgds	prostaglandin D2 synthase [Source:RGD Symbol;Acc:3433]	928.70	926.70	1092.11	1225.05	699.65	1651.38	285.36	337.78	897.80	661.04	452.46	2.06	1.05	up
GO:0098781	ncRNA transcription	biological_process	9	0.00	ENSRNOG00000025601	Topaz1	testis and ovary specific PAZ domain containing 1 [Source:RGD Symbol;Acc:1563398]	0.04	0.14	0.09	0.03	0.07	0.03	0.19	0.11	0.09	0.20	0.18	0.44	-1.17	down
GO:0035847	uterine epithelium development	biological_process	7	0.00	ENSRNOG00000020151	Cdh1	cadherin 1 [Source:RGD Symbol;Acc:69279]	0.69	0.93	0.67	1.91	0.44	2.40	0.26	0.29	0.82	0.83	0.44	2.22	1.15	up
GO:0072079	nephron tubule formation	biological_process	8	0.00	ENSRNOG00000017409	Wnt6	Wnt family member 6 [Source:RGD Symbol;Acc:1304559]	0.86	0.42	0.66	0.57	0.51	1.52	0.16	0.37	0.39	0.37	0.33	2.33	1.22	up
GO:0072268	pattern specification involved in metanephros development	biological_process	6	0.00	ENSRNOG00000043332	Foxd1	forkhead box D1 [Source:RGD Symbol;Acc:621712]	0.58	0.46	0.84	0.77	0.28	0.84	0.28	0.30	0.19	0.34	0.37	2.11	1.08	up
GO:0070172	positive regulation of tooth mineralization	biological_process	10	0.00	ENSRNOG00000017409	Wnt6	Wnt family member 6 [Source:RGD Symbol;Acc:1304559]	0.86	0.42	0.66	0.57	0.51	1.52	0.16	0.37	0.39	0.37	0.33	2.33	1.22	up
GO:0043021	ribonucleoprotein complex binding	molecular_function	5	0.00	ENSRNOG00000047557	Rpl35al1	ribosomal protein L35a-like 1 [Source:RGD Symbol;Acc:628793]	16.68	12.59	19.67	15.30	13.39	8.84	21.06	43.75	26.91	39.67	92.78	0.32	-1.64	down
GO:0043021	ribonucleoprotein complex binding	molecular_function	5	0.00	ENSRNOG00000049536	Rpl35a	ribosomal protein L35a [Source:RGD Symbol;Acc:2323795]	16.62	12.40	19.23	14.48	13.36	8.67	18.69	23.13	24.06	35.11	70.26	0.41	-1.28	down
GO:0005052	peroxisome matrix targeting signal-1 binding	molecular_function	8	0.01	ENSRNOG00000010407	Pex5	peroxisomal biogenesis factor 5 [Source:RGD Symbol;Acc:1307612]	0.00	0.00	0.00	0.00	0.00	0.00	0.00	0.00	0.00	7.08	7.34	0.00	-14.82	down
GO:0014706	striated muscle tissue development	biological_process	7	0.01	ENSRNOG00000019203	Eya2	EYA transcriptional coactivator and phosphatase 2 [Source:RGD Symbol;Acc:620096]	0.45	0.46	0.77	0.54	0.25	1.67	0.23	0.23	0.35	0.33	0.31	2.40	1.26	up
GO:0050145	nucleoside phosphate kinase activity	molecular_function	7	0.01	ENSRNOG00000037688	Ak9	adenylate kinase 9 [Source:RGD Symbol;Acc:1559879]	0.04	0.17	0.05	0.06	0.10	0.02	0.38	0.05	0.05	0.11	0.21	0.46	-1.13	down
GO:0000799	nuclear condensin complex	cellular_component	7	0.01	ENSRNOG00000012051	Ncaph	non-SMC condensin I complex, subunit H [Source:RGD Symbol;Acc:1596799]	0.21	0.18	0.11	0.08	0.07	0.17	0.16	0.22	0.28	0.45	0.42	0.44	-1.18	down
GO:0060684	epithelial-mesenchymal cell signaling	biological_process	6	0.01	ENSRNOG00000017409	Wnt6	Wnt family member 6 [Source:RGD Symbol;Acc:1304559]	0.86	0.42	0.66	0.57	0.51	1.52	0.16	0.37	0.39	0.37	0.33	2.33	1.22	up
GO:0072210	metanephric nephron development	biological_process	6	0.01	ENSRNOG00000043332	Foxd1	forkhead box D1 [Source:RGD Symbol;Acc:621712]	0.58	0.46	0.84	0.77	0.28	0.84	0.28	0.30	0.19	0.34	0.37	2.11	1.08	up
GO:1901094	negative regulation of protein homotetramerization	biological_process	10	0.01	ENSRNOG00000010407	Pex5	peroxisomal biogenesis factor 5 [Source:RGD Symbol;Acc:1307612]	0.00	0.00	0.00	0.00	0.00	0.00	0.00	0.00	0.00	7.08	7.34	0.00	-14.82	down
GO:0009798	axis specification	biological_process	5	0.01	ENSRNOG00000017409	Wnt6	Wnt family member 6 [Source:RGD Symbol;Acc:1304559]	0.86	0.42	0.66	0.57	0.51	1.52	0.16	0.37	0.39	0.37	0.33	2.33	1.22	up
GO:0042273	ribosomal large subunit biogenesis	biological_process	6	0.01	ENSRNOG00000047557	Rpl35al1	ribosomal protein L35a-like 1 [Source:RGD Symbol;Acc:628793]	16.68	12.59	19.67	15.30	13.39	8.84	21.06	43.75	26.91	39.67	92.78	0.32	-1.64	down
GO:0042273	ribosomal large subunit biogenesis	biological_process	6	0.01	ENSRNOG00000049536	Rpl35a	ribosomal protein L35a [Source:RGD Symbol;Acc:2323795]	16.62	12.40	19.23	14.48	13.36	8.67	18.69	23.13	24.06	35.11	70.26	0.41	-1.28	down
GO:0048468	cell development	biological_process	5	0.01	ENSRNOG00000010407	Pex5	peroxisomal biogenesis factor 5 [Source:RGD Symbol;Acc:1307612]	0.00	0.00	0.00	0.00	0.00	0.00	0.00	0.00	0.00	7.08	7.34	0.00	-14.82	down
GO:0048468	cell development	biological_process	5	0.01	ENSRNOG00000062030	Cers1	ceramide synthase 1 [Source:RGD Symbol;Acc:1305974]	0.62	0.38	0.39	0.27	11.41	0.51	0.90	0.36	0.32	0.45	0.40	4.66	2.22	up
GO:0043408	regulation of MAPK cascade	biological_process	10	0.01	ENSRNOG00000001747	LOC100910732	serine/threonine-protein kinase PAK 2-like [Source:RGD Symbol;Acc:6497075]	0.06	0.00	0.04	0.02	0.05	0.06	0.41	5.12	0.05	0.07	0.01	0.03	-4.84	down
GO:0043408	regulation of MAPK cascade	biological_process	10	0.01	ENSRNOG00000062030	Cers1	ceramide synthase 1 [Source:RGD Symbol;Acc:1305974]	0.62	0.38	0.39	0.27	11.41	0.51	0.90	0.36	0.32	0.45	0.40	4.66	2.22	up
GO:0016561	protein import into peroxisome matrix, translocation	biological_process	12	0.01	ENSRNOG00000010407	Pex5	peroxisomal biogenesis factor 5 [Source:RGD Symbol;Acc:1307612]	0.00	0.00	0.00	0.00	0.00	0.00	0.00	0.00	0.00	7.08	7.34	0.00	-14.82	down
GO:0032275	luteinizing hormone secretion	biological_process	10	0.01	ENSRNOG00000043332	Foxd1	forkhead box D1 [Source:RGD Symbol;Acc:621712]	0.58	0.46	0.84	0.77	0.28	0.84	0.28	0.30	0.19	0.34	0.37	2.11	1.08	up
GO:0033561	regulation of water loss via skin	biological_process	9	0.01	ENSRNOG00000020151	Cdh1	cadherin 1 [Source:RGD Symbol;Acc:69279]	0.69	0.93	0.67	1.91	0.44	2.40	0.26	0.29	0.82	0.83	0.44	2.22	1.15	up
GO:0030070	insulin processing	biological_process	9	0.01	ENSRNOG00000008947	Cpz	carboxypeptidase Z [Source:RGD Symbol;Acc:620496]	0.57	0.52	1.12	1.16	0.55	1.74	0.13	0.31	0.56	0.61	0.71	2.03	1.02	up
GO:2001271	negative regulation of cysteine-type endopeptidase activity involved in execution phase of apoptosis	biological_process	11	0.01	ENSRNOG00000001747	LOC100910732	serine/threonine-protein kinase PAK 2-like [Source:RGD Symbol;Acc:6497075]	0.06	0.00	0.04	0.02	0.05	0.06	0.41	5.12	0.05	0.07	0.01	0.03	-4.84	down
GO:2000255	negative regulation of male germ cell proliferation	biological_process	9	0.01	ENSRNOG00000015550	Ptgds	prostaglandin D2 synthase [Source:RGD Symbol;Acc:3433]	928.70	926.70	1092.11	1225.05	699.65	1651.38	285.36	337.78	897.80	661.04	452.46	2.06	1.05	up
GO:0071681	cellular response to indole-3-methanol	biological_process	7	0.01	ENSRNOG00000020151	Cdh1	cadherin 1 [Source:RGD Symbol;Acc:69279]	0.69	0.93	0.67	1.91	0.44	2.40	0.26	0.29	0.82	0.83	0.44	2.22	1.15	up
GO:0016560	protein import into peroxisome matrix, docking	biological_process	6	0.01	ENSRNOG00000010407	Pex5	peroxisomal biogenesis factor 5 [Source:RGD Symbol;Acc:1307612]	0.00	0.00	0.00	0.00	0.00	0.00	0.00	0.00	0.00	7.08	7.34	0.00	-14.82	down
GO:0010574	regulation of vascular endothelial growth factor production	biological_process	7	0.01	ENSRNOG00000016043	Aqp4	aquaporin 4 [Source:RGD Symbol;Acc:2143]	4.24	38.88	6.83	36.70	2.73	5.64	69.70	34.65	45.91	3.86	32.03	0.43	-1.23	down
GO:0060693	regulation of branching involved in salivary gland morphogenesis	biological_process	8	0.01	ENSRNOG00000020151	Cdh1	cadherin 1 [Source:RGD Symbol;Acc:69279]	0.69	0.93	0.67	1.91	0.44	2.40	0.26	0.29	0.82	0.83	0.44	2.22	1.15	up
