# Supplementary material for: Differential Gene Expression in the Prefrontal Cortex and Hippocampus Following Long-Access Methamphetamine Self-Administration in Male Rats
Source: Int J Mol Sci. 2025 Feb 7;26(4):1400. doi: 10.3390/ijms26041400 (PMC11855861; doi:10.3390/ijms26041400)
Supplement: Supplementary file 1 [file ijms-26-01400-s001.zip › Supplemental_Files/PFC_SALVSPFC_METH_KEGG_enrichment_Gene.csv]

pathway_id	pathway_name	pvalue	Gene_ID	Gene_name	KO_ENTRY	EC	Description	FPKM.PFC_48	FPKM.PFC_52	FPKM.PFC_39	FPKM.PFC_40	FPKM.PFC_49	FPKM.PFC_53	FPKM.PFC_45	FPKM.PFC_46	FPKM.PFC_47	FPKM.PFC_44	FPKM.PFC_50	fc	log2(fc)	regulation
ko05168	Herpes simplex virus 1 infection	0.03	ENSRNOG00000045924	RT1-T24-3	K06751	NA	RT1 class I, locus T24, gene 3 [Source:RGD Symbol;Acc:1624211]	5.01	3.29	3.09	2.49	3.55	1.44	1.40	1.20	1.10	2.50	1.07	2.17	1.12	up
ko05168	Herpes simplex virus 1 infection	0.03	ENSRNOG00000046455	Zik1	K09228	NA	zinc finger protein interacting with K protein 1 [Source:RGD Symbol;Acc:1590949]	0.00	0.00	0.00	0.00	0.00	0.00	1.25	0.00	0.00	1.14	0.00	0.00	-12.22	down
ko05168	Herpes simplex virus 1 infection	0.03	ENSRNOG00000055843	LOC100911224	K09228	NA	zinc finger protein interacting with ribonucleoprotein K-like [Source:RGD Symbol;Acc:6494420]	0.70	0.00	1.10	1.47	0.00	0.00	0.00	0.00	0.00	0.00	0.00	5451.58	12.41	up
ko05165	Human papillomavirus infection	0.03	ENSRNOG00000011292	Col1a2	K06236	NA	collagen type I alpha 2 chain [Source:RGD Symbol;Acc:621351]	2.78	3.01	2.81	7.28	2.35	9.40	1.49	1.23	3.17	2.92	2.66	2.01	1.01	up
ko05165	Human papillomavirus infection	0.03	ENSRNOG00000017409	Wnt6	K00445	NA	Wnt family member 6 [Source:RGD Symbol;Acc:1304559]	0.86	0.42	0.66	0.57	0.51	1.52	0.16	0.37	0.39	0.37	0.33	2.33	1.22	up
ko05165	Human papillomavirus infection	0.03	ENSRNOG00000045924	RT1-T24-3	K06751	NA	RT1 class I, locus T24, gene 3 [Source:RGD Symbol;Acc:1624211]	5.01	3.29	3.09	2.49	3.55	1.44	1.40	1.20	1.10	2.50	1.07	2.17	1.12	up
ko05226	Gastric cancer	0.04	ENSRNOG00000017409	Wnt6	K00445	NA	Wnt family member 6 [Source:RGD Symbol;Acc:1304559]	0.86	0.42	0.66	0.57	0.51	1.52	0.16	0.37	0.39	0.37	0.33	2.33	1.22	up
ko05226	Gastric cancer	0.04	ENSRNOG00000020151	Cdh1	K05689	NA	cadherin 1 [Source:RGD Symbol;Acc:69279]	0.69	0.93	0.67	1.91	0.44	2.40	0.26	0.29	0.82	0.83	0.44	2.22	1.15	up
ko04390	Hippo signaling pathway	0.04	ENSRNOG00000017409	Wnt6	K00445	NA	Wnt family member 6 [Source:RGD Symbol;Acc:1304559]	0.86	0.42	0.66	0.57	0.51	1.52	0.16	0.37	0.39	0.37	0.33	2.33	1.22	up
ko04390	Hippo signaling pathway	0.04	ENSRNOG00000020151	Cdh1	K05689	NA	cadherin 1 [Source:RGD Symbol;Acc:69279]	0.69	0.93	0.67	1.91	0.44	2.40	0.26	0.29	0.82	0.83	0.44	2.22	1.15	up
ko04514	Cell adhesion molecules (CAMs)	0.04	ENSRNOG00000020151	Cdh1	K05689	NA	cadherin 1 [Source:RGD Symbol;Acc:69279]	0.69	0.93	0.67	1.91	0.44	2.40	0.26	0.29	0.82	0.83	0.44	2.22	1.15	up
ko04514	Cell adhesion molecules (CAMs)	0.04	ENSRNOG00000045924	RT1-T24-3	K06751	NA	RT1 class I, locus T24, gene 3 [Source:RGD Symbol;Acc:1624211]	5.01	3.29	3.09	2.49	3.55	1.44	1.40	1.20	1.10	2.50	1.07	2.17	1.12	up
ko03010	Ribosome	0.05	ENSRNOG00000047557	Rpl35al1	K02917	NA	ribosomal protein L35a-like 1 [Source:RGD Symbol;Acc:628793]	16.68	12.59	19.67	15.30	13.39	8.84	21.06	43.75	26.91	39.67	92.78	0.32	-1.64	down
ko03010	Ribosome	0.05	ENSRNOG00000049536	Rpl35a	K02917	NA	ribosomal protein L35a [Source:RGD Symbol;Acc:2323795]	16.62	12.40	19.23	14.48	13.36	8.67	18.69	23.13	24.06	35.11	70.26	0.41	-1.28	down
ko04510	Focal adhesion	0.06	ENSRNOG00000001747	LOC100910732	K04410	EC:2.7.11.1	serine/threonine-protein kinase PAK 2-like [Source:RGD Symbol;Acc:6497075]	0.06	0.00	0.04	0.02	0.05	0.06	0.41	5.12	0.05	0.07	0.01	0.03	-4.84	down
ko04510	Focal adhesion	0.06	ENSRNOG00000011292	Col1a2	K06236	NA	collagen type I alpha 2 chain [Source:RGD Symbol;Acc:621351]	2.78	3.01	2.81	7.28	2.35	9.40	1.49	1.23	3.17	2.92	2.66	2.01	1.01	up
ko05170	Human immunodeficiency virus 1 infection	0.07	ENSRNOG00000001747	LOC100910732	K04410	EC:2.7.11.1	serine/threonine-protein kinase PAK 2-like [Source:RGD Symbol;Acc:6497075]	0.06	0.00	0.04	0.02	0.05	0.06	0.41	5.12	0.05	0.07	0.01	0.03	-4.84	down
ko05170	Human immunodeficiency virus 1 infection	0.07	ENSRNOG00000045924	RT1-T24-3	K06751	NA	RT1 class I, locus T24, gene 3 [Source:RGD Symbol;Acc:1624211]	5.01	3.29	3.09	2.49	3.55	1.44	1.40	1.20	1.10	2.50	1.07	2.17	1.12	up
ko05216	Thyroid cancer	0.08	ENSRNOG00000020151	Cdh1	K05689	NA	cadherin 1 [Source:RGD Symbol;Acc:69279]	0.69	0.93	0.67	1.91	0.44	2.40	0.26	0.29	0.82	0.83	0.44	2.22	1.15	up
ko05219	Bladder cancer	0.08	ENSRNOG00000020151	Cdh1	K05689	NA	cadherin 1 [Source:RGD Symbol;Acc:69279]	0.69	0.93	0.67	1.91	0.44	2.40	0.26	0.29	0.82	0.83	0.44	2.22	1.15	up
ko04962	Vasopressin-regulated water reabsorption	0.08	ENSRNOG00000016043	Aqp4	NA	NA	aquaporin 4 [Source:RGD Symbol;Acc:2143]	4.24	38.88	6.83	36.70	2.73	5.64	69.70	34.65	45.91	3.86	32.03	0.43	-1.23	down
ko00600	Sphingolipid metabolism	0.10	ENSRNOG00000062030	Cers1	K04710	EC:2.3.1.24	ceramide synthase 1 [Source:RGD Symbol;Acc:1305974]	0.62	0.38	0.39	0.27	11.41	0.51	0.90	0.36	0.32	0.45	0.40	4.66	2.22	up
ko05332	Graft-versus-host disease	0.10	ENSRNOG00000045924	RT1-T24-3	K06751	NA	RT1 class I, locus T24, gene 3 [Source:RGD Symbol;Acc:1624211]	5.01	3.29	3.09	2.49	3.55	1.44	1.40	1.20	1.10	2.50	1.07	2.17	1.12	up
ko05330	Allograft rejection	0.11	ENSRNOG00000045924	RT1-T24-3	K06751	NA	RT1 class I, locus T24, gene 3 [Source:RGD Symbol;Acc:1624211]	5.01	3.29	3.09	2.49	3.55	1.44	1.40	1.20	1.10	2.50	1.07	2.17	1.12	up
ko00240	Pyrimidine metabolism	0.11	ENSRNOG00000037688	Ak9	K18533	2.7.4.6;EC:2.7.4.3	adenylate kinase 9 [Source:RGD Symbol;Acc:1559879]	0.04	0.17	0.05	0.06	0.10	0.02	0.38	0.05	0.05	0.11	0.21	0.46	-1.13	down
ko05213	Endometrial cancer	0.11	ENSRNOG00000020151	Cdh1	K05689	NA	cadherin 1 [Source:RGD Symbol;Acc:69279]	0.69	0.93	0.67	1.91	0.44	2.40	0.26	0.29	0.82	0.83	0.44	2.22	1.15	up
ko04940	Type I diabetes mellitus	0.12	ENSRNOG00000045924	RT1-T24-3	K06751	NA	RT1 class I, locus T24, gene 3 [Source:RGD Symbol;Acc:1624211]	5.01	3.29	3.09	2.49	3.55	1.44	1.40	1.20	1.10	2.50	1.07	2.17	1.12	up
ko05320	Autoimmune thyroid disease	0.12	ENSRNOG00000045924	RT1-T24-3	K06751	NA	RT1 class I, locus T24, gene 3 [Source:RGD Symbol;Acc:1624211]	5.01	3.29	3.09	2.49	3.55	1.44	1.40	1.20	1.10	2.50	1.07	2.17	1.12	up
ko05217	Basal cell carcinoma	0.12	ENSRNOG00000017409	Wnt6	K00445	NA	Wnt family member 6 [Source:RGD Symbol;Acc:1304559]	0.86	0.42	0.66	0.57	0.51	1.52	0.16	0.37	0.39	0.37	0.33	2.33	1.22	up
ko05150	Staphylococcus aureus infection	0.13	ENSRNOG00000033564	Cfd	K01334	EC:3.4.21.46	complement factor D [Source:RGD Symbol;Acc:2498]	1.06	0.83	0.44	1.16	0.40	0.94	0.26	0.27	0.35	0.30	0.67	2.16	1.11	up
ko05211	Renal cell carcinoma	0.13	ENSRNOG00000001747	LOC100910732	K04410	EC:2.7.11.1	serine/threonine-protein kinase PAK 2-like [Source:RGD Symbol;Acc:6497075]	0.06	0.00	0.04	0.02	0.05	0.06	0.41	5.12	0.05	0.07	0.01	0.03	-4.84	down
ko05218	Melanoma	0.14	ENSRNOG00000020151	Cdh1	K05689	NA	cadherin 1 [Source:RGD Symbol;Acc:69279]	0.69	0.93	0.67	1.91	0.44	2.40	0.26	0.29	0.82	0.83	0.44	2.22	1.15	up
ko04976	Bile secretion	0.14	ENSRNOG00000016043	Aqp4	NA	NA	aquaporin 4 [Source:RGD Symbol;Acc:2143]	4.24	38.88	6.83	36.70	2.73	5.64	69.70	34.65	45.91	3.86	32.03	0.43	-1.23	down
ko04520	Adherens junction	0.14	ENSRNOG00000020151	Cdh1	K05689	NA	cadherin 1 [Source:RGD Symbol;Acc:69279]	0.69	0.93	0.67	1.91	0.44	2.40	0.26	0.29	0.82	0.83	0.44	2.22	1.15	up
ko05416	Viral myocarditis	0.14	ENSRNOG00000045924	RT1-T24-3	K06751	NA	RT1 class I, locus T24, gene 3 [Source:RGD Symbol;Acc:1624211]	5.01	3.29	3.09	2.49	3.55	1.44	1.40	1.20	1.10	2.50	1.07	2.17	1.12	up
ko05100	Bacterial invasion of epithelial cells	0.14	ENSRNOG00000020151	Cdh1	K05689	NA	cadherin 1 [Source:RGD Symbol;Acc:69279]	0.69	0.93	0.67	1.91	0.44	2.40	0.26	0.29	0.82	0.83	0.44	2.22	1.15	up
ko00590	Arachidonic acid metabolism	0.15	ENSRNOG00000015550	Ptgds	K01830	EC:5.3.99.2	prostaglandin D2 synthase [Source:RGD Symbol;Acc:3433]	928.70	926.70	1092.11	1225.05	699.65	1651.38	285.36	337.78	897.80	661.04	452.46	2.06	1.05	up
ko04610	Complement and coagulation cascades	0.15	ENSRNOG00000033564	Cfd	K01334	EC:3.4.21.46	complement factor D [Source:RGD Symbol;Acc:2498]	1.06	0.83	0.44	1.16	0.40	0.94	0.26	0.27	0.35	0.30	0.67	2.16	1.11	up
ko04612	Antigen processing and presentation	0.15	ENSRNOG00000045924	RT1-T24-3	K06751	NA	RT1 class I, locus T24, gene 3 [Source:RGD Symbol;Acc:1624211]	5.01	3.29	3.09	2.49	3.55	1.44	1.40	1.20	1.10	2.50	1.07	2.17	1.12	up
ko04512	ECM-receptor interaction	0.16	ENSRNOG00000011292	Col1a2	K06236	NA	collagen type I alpha 2 chain [Source:RGD Symbol;Acc:621351]	2.78	3.01	2.81	7.28	2.35	9.40	1.49	1.23	3.17	2.92	2.66	2.01	1.01	up
ko04146	Peroxisome	0.16	ENSRNOG00000010407	Pex5	K13342	NA	peroxisomal biogenesis factor 5 [Source:RGD Symbol;Acc:1307612]	0.00	0.00	0.00	0.00	0.00	0.00	0.00	0.00	0.00	7.08	7.34	0.00	-14.82	down
ko04012	ErbB signaling pathway	0.16	ENSRNOG00000001747	LOC100910732	K04410	EC:2.7.11.1	serine/threonine-protein kinase PAK 2-like [Source:RGD Symbol;Acc:6497075]	0.06	0.00	0.04	0.02	0.05	0.06	0.41	5.12	0.05	0.07	0.01	0.03	-4.84	down
ko04974	Protein digestion and absorption	0.17	ENSRNOG00000011292	Col1a2	K06236	NA	collagen type I alpha 2 chain [Source:RGD Symbol;Acc:621351]	2.78	3.01	2.81	7.28	2.35	9.40	1.49	1.23	3.17	2.92	2.66	2.01	1.01	up
ko04350	TGF-beta signaling pathway	0.18	ENSRNOG00000003183	Fmod	K08121	NA	fibromodulin [Source:RGD Symbol;Acc:619769]	2.73	2.84	3.33	5.82	2.79	8.86	1.32	0.95	2.52	3.18	1.77	2.26	1.18	up
ko05146	Amoebiasis	0.18	ENSRNOG00000011292	Col1a2	K06236	NA	collagen type I alpha 2 chain [Source:RGD Symbol;Acc:621351]	2.78	3.01	2.81	7.28	2.35	9.40	1.49	1.23	3.17	2.92	2.66	2.01	1.01	up
ko04916	Melanogenesis	0.18	ENSRNOG00000017409	Wnt6	K00445	NA	Wnt family member 6 [Source:RGD Symbol;Acc:1304559]	0.86	0.42	0.66	0.57	0.51	1.52	0.16	0.37	0.39	0.37	0.33	2.33	1.22	up
ko04933	AGE-RAGE signaling pathway in diabetic complications	0.19	ENSRNOG00000011292	Col1a2	K06236	NA	collagen type I alpha 2 chain [Source:RGD Symbol;Acc:621351]	2.78	3.01	2.81	7.28	2.35	9.40	1.49	1.23	3.17	2.92	2.66	2.01	1.01	up
ko04660	T cell receptor signaling pathway	0.19	ENSRNOG00000001747	LOC100910732	K04410	EC:2.7.11.1	serine/threonine-protein kinase PAK 2-like [Source:RGD Symbol;Acc:6497075]	0.06	0.00	0.04	0.02	0.05	0.06	0.41	5.12	0.05	0.07	0.01	0.03	-4.84	down
ko04650	Natural killer cell mediated cytotoxicity	0.22	ENSRNOG00000045924	RT1-T24-3	K06751	NA	RT1 class I, locus T24, gene 3 [Source:RGD Symbol;Acc:1624211]	5.01	3.29	3.09	2.49	3.55	1.44	1.40	1.20	1.10	2.50	1.07	2.17	1.12	up
ko04071	Sphingolipid signaling pathway	0.22	ENSRNOG00000062030	Cers1	K04710	EC:2.3.1.24	ceramide synthase 1 [Source:RGD Symbol;Acc:1305974]	0.62	0.38	0.39	0.27	11.41	0.51	0.90	0.36	0.32	0.45	0.40	4.66	2.22	up
ko04611	Platelet activation	0.23	ENSRNOG00000011292	Col1a2	K06236	NA	collagen type I alpha 2 chain [Source:RGD Symbol;Acc:621351]	2.78	3.01	2.81	7.28	2.35	9.40	1.49	1.23	3.17	2.92	2.66	2.01	1.01	up
ko04926	Relaxin signaling pathway	0.24	ENSRNOG00000011292	Col1a2	K06236	NA	collagen type I alpha 2 chain [Source:RGD Symbol;Acc:621351]	2.78	3.01	2.81	7.28	2.35	9.40	1.49	1.23	3.17	2.92	2.66	2.01	1.01	up
ko00230	Purine metabolism	0.24	ENSRNOG00000037688	Ak9	K18533	2.7.4.6;EC:2.7.4.3	adenylate kinase 9 [Source:RGD Symbol;Acc:1559879]	0.04	0.17	0.05	0.06	0.10	0.02	0.38	0.05	0.05	0.11	0.21	0.46	-1.13	down
ko04550	Signaling pathways regulating pluripotency of stem cells	0.25	ENSRNOG00000017409	Wnt6	K00445	NA	Wnt family member 6 [Source:RGD Symbol;Acc:1304559]	0.86	0.42	0.66	0.57	0.51	1.52	0.16	0.37	0.39	0.37	0.33	2.33	1.22	up
ko04371	Apelin signaling pathway	0.25	ENSRNOG00000020151	Cdh1	K05689	NA	cadherin 1 [Source:RGD Symbol;Acc:69279]	0.69	0.93	0.67	1.91	0.44	2.40	0.26	0.29	0.82	0.83	0.44	2.22	1.15	up
ko05224	Breast cancer	0.26	ENSRNOG00000017409	Wnt6	K00445	NA	Wnt family member 6 [Source:RGD Symbol;Acc:1304559]	0.86	0.42	0.66	0.57	0.51	1.52	0.16	0.37	0.39	0.37	0.33	2.33	1.22	up
ko04150	mTOR signaling pathway	0.28	ENSRNOG00000017409	Wnt6	K00445	NA	Wnt family member 6 [Source:RGD Symbol;Acc:1304559]	0.86	0.42	0.66	0.57	0.51	1.52	0.16	0.37	0.39	0.37	0.33	2.33	1.22	up
ko04310	Wnt signaling pathway	0.28	ENSRNOG00000017409	Wnt6	K00445	NA	Wnt family member 6 [Source:RGD Symbol;Acc:1304559]	0.86	0.42	0.66	0.57	0.51	1.52	0.16	0.37	0.39	0.37	0.33	2.33	1.22	up
ko04934	Cushing syndrome	0.28	ENSRNOG00000017409	Wnt6	K00445	NA	Wnt family member 6 [Source:RGD Symbol;Acc:1304559]	0.86	0.42	0.66	0.57	0.51	1.52	0.16	0.37	0.39	0.37	0.33	2.33	1.22	up
ko05200	Pathways in cancer	0.29	ENSRNOG00000017409	Wnt6	K00445	NA	Wnt family member 6 [Source:RGD Symbol;Acc:1304559]	0.86	0.42	0.66	0.57	0.51	1.52	0.16	0.37	0.39	0.37	0.33	2.33	1.22	up
ko05200	Pathways in cancer	0.29	ENSRNOG00000020151	Cdh1	K05689	NA	cadherin 1 [Source:RGD Symbol;Acc:69279]	0.69	0.93	0.67	1.91	0.44	2.40	0.26	0.29	0.82	0.83	0.44	2.22	1.15	up
ko04145	Phagosome	0.30	ENSRNOG00000045924	RT1-T24-3	K06751	NA	RT1 class I, locus T24, gene 3 [Source:RGD Symbol;Acc:1624211]	5.01	3.29	3.09	2.49	3.55	1.44	1.40	1.20	1.10	2.50	1.07	2.17	1.12	up
ko04218	Cellular senescence	0.30	ENSRNOG00000045924	RT1-T24-3	K06751	NA	RT1 class I, locus T24, gene 3 [Source:RGD Symbol;Acc:1624211]	5.01	3.29	3.09	2.49	3.55	1.44	1.40	1.20	1.10	2.50	1.07	2.17	1.12	up
ko05225	Hepatocellular carcinoma	0.30	ENSRNOG00000017409	Wnt6	K00445	NA	Wnt family member 6 [Source:RGD Symbol;Acc:1304559]	0.86	0.42	0.66	0.57	0.51	1.52	0.16	0.37	0.39	0.37	0.33	2.33	1.22	up
ko04360	Axon guidance	0.31	ENSRNOG00000001747	LOC100910732	K04410	EC:2.7.11.1	serine/threonine-protein kinase PAK 2-like [Source:RGD Symbol;Acc:6497075]	0.06	0.00	0.04	0.02	0.05	0.06	0.41	5.12	0.05	0.07	0.01	0.03	-4.84	down
ko05167	Kaposi sarcoma-associated herpesvirus infection	0.33	ENSRNOG00000045924	RT1-T24-3	K06751	NA	RT1 class I, locus T24, gene 3 [Source:RGD Symbol;Acc:1624211]	5.01	3.29	3.09	2.49	3.55	1.44	1.40	1.20	1.10	2.50	1.07	2.17	1.12	up
ko05205	Proteoglycans in cancer	0.35	ENSRNOG00000017409	Wnt6	K00445	NA	Wnt family member 6 [Source:RGD Symbol;Acc:1304559]	0.86	0.42	0.66	0.57	0.51	1.52	0.16	0.37	0.39	0.37	0.33	2.33	1.22	up
ko04015	Rap1 signaling pathway	0.35	ENSRNOG00000020151	Cdh1	K05689	NA	cadherin 1 [Source:RGD Symbol;Acc:69279]	0.69	0.93	0.67	1.91	0.44	2.40	0.26	0.29	0.82	0.83	0.44	2.22	1.15	up
ko04024	cAMP signaling pathway	0.35	ENSRNOG00000026661	Hcar1	K08401	NA	hydroxycarboxylic acid receptor 1 [Source:RGD Symbol;Acc:1586364]	0.31	0.34	0.30	1.00	0.51	0.87	0.23	0.25	0.37	0.29	0.23	2.04	1.03	up
ko04810	Regulation of actin cytoskeleton	0.36	ENSRNOG00000001747	LOC100910732	K04410	EC:2.7.11.1	serine/threonine-protein kinase PAK 2-like [Source:RGD Symbol;Acc:6497075]	0.06	0.00	0.04	0.02	0.05	0.06	0.41	5.12	0.05	0.07	0.01	0.03	-4.84	down
ko05169	Epstein-Barr virus infection	0.36	ENSRNOG00000045924	RT1-T24-3	K06751	NA	RT1 class I, locus T24, gene 3 [Source:RGD Symbol;Acc:1624211]	5.01	3.29	3.09	2.49	3.55	1.44	1.40	1.20	1.10	2.50	1.07	2.17	1.12	up
ko05203	Viral carcinogenesis	0.36	ENSRNOG00000045924	RT1-T24-3	K06751	NA	RT1 class I, locus T24, gene 3 [Source:RGD Symbol;Acc:1624211]	5.01	3.29	3.09	2.49	3.55	1.44	1.40	1.20	1.10	2.50	1.07	2.17	1.12	up
ko04014	Ras signaling pathway	0.38	ENSRNOG00000001747	LOC100910732	K04410	EC:2.7.11.1	serine/threonine-protein kinase PAK 2-like [Source:RGD Symbol;Acc:6497075]	0.06	0.00	0.04	0.02	0.05	0.06	0.41	5.12	0.05	0.07	0.01	0.03	-4.84	down
ko05166	Human T-cell leukemia virus 1 infection	0.39	ENSRNOG00000045924	RT1-T24-3	K06751	NA	RT1 class I, locus T24, gene 3 [Source:RGD Symbol;Acc:1624211]	5.01	3.29	3.09	2.49	3.55	1.44	1.40	1.20	1.10	2.50	1.07	2.17	1.12	up
ko05163	Human cytomegalovirus infection	0.39	ENSRNOG00000045924	RT1-T24-3	K06751	NA	RT1 class I, locus T24, gene 3 [Source:RGD Symbol;Acc:1624211]	5.01	3.29	3.09	2.49	3.55	1.44	1.40	1.20	1.10	2.50	1.07	2.17	1.12	up
ko04144	Endocytosis	0.42	ENSRNOG00000045924	RT1-T24-3	K06751	NA	RT1 class I, locus T24, gene 3 [Source:RGD Symbol;Acc:1624211]	5.01	3.29	3.09	2.49	3.55	1.44	1.40	1.20	1.10	2.50	1.07	2.17	1.12	up
ko04010	MAPK signaling pathway	0.46	ENSRNOG00000001747	LOC100910732	K04410	EC:2.7.11.1	serine/threonine-protein kinase PAK 2-like [Source:RGD Symbol;Acc:6497075]	0.06	0.00	0.04	0.02	0.05	0.06	0.41	5.12	0.05	0.07	0.01	0.03	-4.84	down
ko04151	PI3K-Akt signaling pathway	0.51	ENSRNOG00000011292	Col1a2	K06236	NA	collagen type I alpha 2 chain [Source:RGD Symbol;Acc:621351]	2.78	3.01	2.81	7.28	2.35	9.40	1.49	1.23	3.17	2.92	2.66	2.01	1.01	up
