# Supplementary material for: Differential Gene Expression in the Prefrontal Cortex and Hippocampus Following Long-Access Methamphetamine Self-Administration in Male Rats
Source: Int J Mol Sci. 2025 Feb 7;26(4):1400. doi: 10.3390/ijms26041400 (PMC11855861; doi:10.3390/ijms26041400)
Supplement: Supplementary file 1 [file ijms-26-01400-s001.zip › Supplemental_Files/PFC_SALVSPFC_METH_Gene_differential_expression.csv]

gene_id	gene_name	transcript_id	GO	KEGG	KO_ENTRY	EC	Description	trans_type	FPKM.PFC_48	FPKM.PFC_52	FPKM.PFC_39	FPKM.PFC_40	FPKM.PFC_49	FPKM.PFC_53	FPKM.PFC_45	FPKM.PFC_46	FPKM.PFC_47	FPKM.PFC_44	FPKM.PFC_50	fc	log2(fc)	pval	qval	regulation	significant
ENSRNOG00000060974	AABR07065448	ENSRNOT00000084305;ENSRNOT00000091301	NA	NA	NA	NA	ATP-dependent RNA helicase DDX24-like [Source:NCBI gene;Acc:100909476]	lincRNA	0.00	0.00	2.15	0.00	2.32	3.61	0.00	0.00	0.00	0.00	0.00	13475.89	13.72	0.00	0.00	up	yes
ENSRNOG00000055843	LOC100911224	ENSRNOT00000090337	GO:0003676(nucleic acid binding);GO:0005622(intracellular);GO:0006355(regulation of transcription, DNA-templated);GO:0046872(metal ion binding)	05168(Herpes simplex virus 1 infection)	K09228	NA	zinc finger protein interacting with ribonucleoprotein K-like [Source:RGD Symbol;Acc:6494420]	protein_coding	0.70	0.00	1.10	1.47	0.00	0.00	0.00	0.00	0.00	0.00	0.00	5451.58	12.41	0.00	0.02	up	yes
ENSRNOG00000047746	AABR07000398	ENSRNOT00000074325	GO:0003674(molecular_function);GO:0005575(cellular_component);GO:0008150(biological_process)	NA	NA	NA		protein_coding	48.39	1.31	624.82	108.45	1.07	0.78	2.76	1.66	0.00	1.84	0.94	90.84	6.51	0.00	0.04	up	yes
ENSRNOG00000056817	Muc6	ENSRNOT00000087497;ENSRNOT00000089110	GO:0005576(extracellular region);GO:0030277(maintenance of gastrointestinal epithelium);GO:0030277(maintenance of gastrointestinal epithelium)	NA	K22023	NA	mucin 6, oligomeric mucus/gel-forming [Source:RGD Symbol;Acc:628826]	protein_coding	0.05	0.38	0.66	0.43	0.07	0.07	0.06	0.05	0.04	0.04	0.03	6.32	2.66	0.00	0.05	up	yes
ENSRNOG00000060289	RF00100	ENSRNOT00000090777	NA	NA	NA	NA		misc_RNA	0.26	6.98	3.24	1.68	0.20	0.18	0.19	0.26	0.09	0.88	0.49	5.48	2.45	0.01	1	up	yes
ENSRNOG00000052572	LOC103690302	ENSRNOT00000087617;ENSRNOT00000087990	GO:0002151(G-quadruplex RNA binding);GO:0003674(molecular_function);GO:0003690(double-stranded DNA binding);GO:0003700(DNA binding transcription factor activity);GO:0005575(cellular_component);GO:0005634(nucleus);GO:0007611(learning or memory);GO:0008023(transcription elongation factor complex);GO:0008150(biological_process);GO:0010468(regulation of gene expression);GO:0010629(negative regulation…	NA	K15194	NA	AF4/FMR2 family member 2 [Source:RGD Symbol;Acc:9389890]	protein_coding	0.10	0.08	0.11	2.42	1.81	2.83	0.25	0.36	0.33	0.14	0.11	5.12	2.36	0.00	1	up	yes
ENSRNOG00000062030	Cers1	ENSRNOT00000092417	GO:0001701(in utero embryonic development);GO:0005125(cytokine activity);GO:0005160(transforming growth factor beta receptor binding);GO:0005615(extracellular space);GO:0007165(signal transduction);GO:0007492(endoderm development);GO:0007498(mesoderm development);GO:0008083(growth factor activity);GO:0010469(regulation of receptor activity);GO:0010862(positive regulation of pathway-restricted SMA…	00600(Sphingolipid metabolism);04071(Sphingolipid signaling pathway)	K04710	EC:2.3.1.24	ceramide synthase 1 [Source:RGD Symbol;Acc:1305974]	protein_coding	0.62	0.38	0.39	0.27	11.41	0.51	0.90	0.36	0.32	0.45	0.40	4.66	2.22	0.01	1	up	yes
ENSRNOG00000060518	AABR07015057	ENSRNOT00000077306;ENSRNOT00000079005;ENSRNOT00000078682	GO:0003690(double-stranded DNA binding);GO:0003700(DNA binding transcription factor activity);GO:0008134(transcription factor binding);GO:0008283(cell proliferation);GO:0009303(rRNA transcription);GO:0009303(rRNA transcription)	NA	NA	NA		protein_coding	134.32	29.86	354.63	57.02	7.17	31.07	35.95	14.08	14.77	42.31	12.44	4.28	2.10	0.00	1	up	yes
ENSRNOG00000050545	AABR07015056	ENSRNOT00000073393	NA	NA	NA	NA		miRNA	21.21	6.08	55.39	4.15	0.79	3.21	6.40	2.29	2.11	8.05	1.60	3.70	1.89	0.02	1	up	yes
ENSRNOG00000054945	AABR07015081	ENSRNOT00000087247	GO:0003690(double-stranded DNA binding);GO:0003700(DNA binding transcription factor activity);GO:0008134(transcription factor binding);GO:0008283(cell proliferation);GO:0009303(rRNA transcription)	NA	NA	NA		protein_coding	182.10	52.64	551.70	82.61	23.50	43.11	53.81	32.04	40.95	69.55	27.34	3.49	1.80	0.00	1	up	yes
ENSRNOG00000046600	AABR07015066	ENSRNOT00000072398	GO:0003690(double-stranded DNA binding);GO:0003700(DNA binding transcription factor activity);GO:0008134(transcription factor binding);GO:0008283(cell proliferation);GO:0009303(rRNA transcription)	NA	NA	NA		protein_coding	343.27	132.83	942.38	155.34	49.92	95.65	111.74	66.82	56.47	182.10	34.88	3.17	1.66	0.00	1	up	yes
ENSRNOG00000055956	AABR07015078	ENSRNOT00000085875	GO:0003690(double-stranded DNA binding);GO:0003700(DNA binding transcription factor activity);GO:0008134(transcription factor binding);GO:0008283(cell proliferation);GO:0009303(rRNA transcription)	NA	NA	NA		protein_coding	627.28	180.86	1544.91	248.54	68.42	180.51	161.30	98.64	123.21	260.96	159.73	2.96	1.56	0.00	1	up	yes
ENSRNOG00000022595	LOC100362965	ENSRNOT00000034599	GO:0016607(nuclear speck)	NA	NA	NA	SNRPN upstream reading frame protein-like [Source:RGD Symbol;Acc:2323728]	protein_coding	12.76	11.30	12.93	73.00	78.20	14.34	10.98	11.22	14.64	15.80	9.70	2.71	1.44	0.01	1	up	yes
ENSRNOG00000060896	AABR07063424	ENSRNOT00000082885	GO:0003690(double-stranded DNA binding);GO:0003700(DNA binding transcription factor activity);GO:0008134(transcription factor binding);GO:0008283(cell proliferation);GO:0009303(rRNA transcription)	NA	NA	NA		protein_coding	122.16	39.96	262.97	44.49	13.70	41.71	36.91	17.32	24.07	55.39	29.00	2.69	1.43	0.01	1	up	yes
ENSRNOG00000055038	AABR07013302	ENSRNOT00000041479	GO:0000184(nuclear-transcribed mRNA catabolic process, nonsense-mediated decay);GO:0003723(RNA binding);GO:0003735(structural constituent of ribosome);GO:0005515(protein binding);GO:0005730(nucleolus);GO:0005737(cytoplasm);GO:0005829(cytosol);GO:0006364(rRNA processing);GO:0006412(translation);GO:0006413(translational initiation);GO:0006614(SRP-dependent cotranslational protein targeting to membr…	NA	NA	NA		protein_coding	20.00	5.11	4.64	9.52	3.33	1.39	3.79	1.54	1.92	1.96	5.10	2.56	1.36	0.02	1	up	yes
ENSRNOG00000054493	Rpph1	ENSRNOT00000080198	NA	NA	NA	NA	ribonuclease P RNA component H1 [Source:RGD Symbol;Acc:3580]	ribozyme	11.97	6.48	21.98	8.02	1.91	1.57	3.18	4.42	1.54	5.64	2.15	2.56	1.35	0.02	1	up	yes
ENSRNOG00000019203	Eya2	ENSRNOT00000030119;ENSRNOT00000087530	GO:0000287(magnesium ion binding);GO:0004725(protein tyrosine phosphatase activity);GO:0005634(nucleus);GO:0005730(nucleolus);GO:0005737(cytoplasm);GO:0005739(mitochondrion);GO:0005829(cytosol);GO:0006355(regulation of transcription, DNA-templated);GO:0006470(protein dephosphorylation);GO:0007275(multicellular organism development);GO:0008134(transcription factor binding);GO:0014706(striated musc…	NA	K17620	EC:3.1.3.48	EYA transcriptional coactivator and phosphatase 2 [Source:RGD Symbol;Acc:620096]	protein_coding	0.45	0.46	0.77	0.54	0.25	1.67	0.23	0.23	0.35	0.33	0.31	2.40	1.26	0.01	1	up	yes
ENSRNOG00000017409	Wnt6	ENSRNOT00000023439	GO:0001658(branching involved in ureteric bud morphogenesis);GO:0003674(molecular_function);GO:0005109(frizzled binding);GO:0005575(cellular_component);GO:0005615(extracellular space);GO:0008150(biological_process);GO:0009798(axis specification);GO:0009986(cell surface);GO:0010628(positive regulation of gene expression);GO:0016055(Wnt signaling pathway);GO:0030182(neuron differentiation);GO:00424…	04150(mTOR signaling pathway);04310(Wnt signaling pathway);04390(Hippo signaling pathway);04550(Signaling pathways regulating pluripotency of stem cells);04916(Melanogenesis);04934(Cushing syndrome);05165(Human papillomavirus infection);05200(Pathways in cancer);05205(Proteoglycans in cancer);05217(Basal cell carcinoma);05224(Breast cancer);05225(Hepatocellular carcinoma);05226(Gastric cancer)	K00445	NA	Wnt family member 6 [Source:RGD Symbol;Acc:1304559]	protein_coding	0.86	0.42	0.66	0.57	0.51	1.52	0.16	0.37	0.39	0.37	0.33	2.33	1.22	0.00	1	up	yes
ENSRNOG00000003183	Fmod	ENSRNOT00000004382	GO:0003674(molecular_function);GO:0005576(extracellular region);GO:0005615(extracellular space);GO:0005622(intracellular);GO:0007409(axonogenesis);GO:0030199(collagen fibril organization);GO:0031012(extracellular matrix);GO:0042060(wound healing);GO:0042476(odontogenesis)	04350(TGF-beta signaling pathway)	K08121	NA	fibromodulin [Source:RGD Symbol;Acc:619769]	protein_coding	2.73	2.84	3.33	5.82	2.79	8.86	1.32	0.95	2.52	3.18	1.77	2.26	1.18	0.00	1	up	yes
ENSRNOG00000020151	Cdh1	ENSRNOT00000027346	GO:0000902(cell morphogenesis);GO:0001701(in utero embryonic development);GO:0001829(trophectodermal cell differentiation);GO:0003382(epithelial cell morphogenesis);GO:0005509(calcium ion binding);GO:0005515(protein binding);GO:0005737(cytoplasm);GO:0005768(endosome);GO:0005802(trans-Golgi network);GO:0005886(plasma membrane);GO:0005911(cell-cell junction);GO:0005912(adherens junction);GO:0005913…	04015(Rap1 signaling pathway);04371(Apelin signaling pathway);04390(Hippo signaling pathway);04514(Cell adhesion molecules (CAMs));04520(Adherens junction);05100(Bacterial invasion of epithelial cells);05200(Pathways in cancer);05213(Endometrial cancer);05216(Thyroid cancer);05218(Melanoma);05219(Bladder cancer);05226(Gastric cancer)	K05689	NA	cadherin 1 [Source:RGD Symbol;Acc:69279]	protein_coding	0.69	0.93	0.67	1.91	0.44	2.40	0.26	0.29	0.82	0.83	0.44	2.22	1.15	0.01	1	up	yes
ENSRNOG00000058329	Prrx2	ENSRNOT00000083251	GO:0000977(RNA polymerase II regulatory region sequence-specific DNA binding);GO:0001228(transcriptional activator activity, RNA polymerase II transcription regulatory region sequence-specific DNA binding);GO:0002053(positive regulation of mesenchymal cell proliferation);GO:0005634(nucleus);GO:0006366(transcription by RNA polymerase II);GO:0030326(embryonic limb morphogenesis);GO:0042472(inner ea…	NA	K09329	NA	paired related homeobox 2 [Source:RGD Symbol;Acc:1311471]	protein_coding	0.57	0.67	0.64	1.20	0.35	1.06	0.11	0.40	0.29	0.53	0.37	2.22	1.15	0.02	1	up	yes
ENSRNOG00000011184	Slc13a4	ENSRNOT00000059892	GO:0005215(transporter activity);GO:0005887(integral component of plasma membrane);GO:0006814(sodium ion transport);GO:0008272(sulfate transport);GO:0016021(integral component of membrane);GO:0098656(anion transmembrane transport)	NA	K14444	NA	solute carrier family 13 member 4 [Source:RGD Symbol;Acc:1359715]	protein_coding	2.00	3.45	1.46	7.24	2.86	11.69	3.16	1.27	3.12	1.70	1.56	2.21	1.15	0.02	1	up	yes
ENSRNOG00000045924	RT1-T24-3	ENSRNOT00000070903;ENSRNOT00000082449;ENSRNOT00000078454;ENSRNOT00000092423	GO:0002474(antigen processing and presentation of peptide antigen via MHC class I);GO:0005102(receptor binding);GO:0005886(plasma membrane);GO:0006955(immune response);GO:0016021(integral component of membrane);GO:0042605(peptide antigen binding);GO:0042612(MHC class I protein complex);GO:0042612(MHC class I protein complex)	04144(Endocytosis);04145(Phagosome);04218(Cellular senescence);04514(Cell adhesion molecules (CAMs));04612(Antigen processing and presentation);04650(Natural killer cell mediated cytotoxicity);04940(Type I diabetes mellitus);05163(Human cytomegalovirus infection);05165(Human papillomavirus infection);05166(Human T-cell leukemia virus 1 infection);05167(Kaposi sarcoma-associated herpesvirus infect…	K06751	NA	RT1 class I, locus T24, gene 3 [Source:RGD Symbol;Acc:1624211]	protein_coding;nonsense_mediated_decay	5.01	3.29	3.09	2.49	3.55	1.44	1.40	1.20	1.10	2.50	1.07	2.17	1.12	0.00	1	up	yes
ENSRNOG00000056747	AABR07015055	ENSRNOT00000088111	GO:0003690(double-stranded DNA binding);GO:0003700(DNA binding transcription factor activity);GO:0008134(transcription factor binding);GO:0008283(cell proliferation);GO:0009303(rRNA transcription)	NA	NA	NA		protein_coding	44.19	18.98	75.60	25.96	6.75	22.28	19.63	12.33	9.47	21.43	13.20	2.12	1.09	0.02	1	up	yes
ENSRNOG00000043332	Foxd1	ENSRNOT00000066819	GO:0000978(RNA polymerase II proximal promoter sequence-specific DNA binding);GO:0000981(RNA polymerase II transcription factor activity, sequence-specific DNA binding);GO:0001658(branching involved in ureteric bud morphogenesis);GO:0001822(kidney development);GO:0003677(DNA binding);GO:0003700(DNA binding transcription factor activity);GO:0005634(nucleus);GO:0006351(transcription, DNA-templated)…	NA	K09397	NA	forkhead box D1 [Source:RGD Symbol;Acc:621712]	protein_coding	0.58	0.46	0.84	0.77	0.28	0.84	0.28	0.30	0.19	0.34	0.37	2.11	1.08	0.01	1	up	yes
ENSRNOG00000015550	Ptgds	ENSRNOT00000020926	GO:0001516(prostaglandin biosynthetic process);GO:0004667(prostaglandin-D synthase activity);GO:0005501(retinoid binding);GO:0005504(fatty acid binding);GO:0005576(extracellular region);GO:0005615(extracellular space);GO:0005635(nuclear envelope);GO:0005791(rough endoplasmic reticulum);GO:0005794(Golgi apparatus);GO:0031965(nuclear membrane);GO:0045187(regulation of circadian sleep/wake cycle, sl…	00590(Arachidonic acid metabolism)	K01830	EC:5.3.99.2	prostaglandin D2 synthase [Source:RGD Symbol;Acc:3433]	protein_coding	928.70	926.70	1092.11	1225.05	699.65	1651.38	285.36	337.78	897.80	661.04	452.46	2.06	1.05	0.00	0.06	up	yes
ENSRNOG00000011292	Col1a2	ENSRNOT00000016423;ENSRNOT00000089292	GO:0005201(extracellular matrix structural constituent);GO:0005201(extracellular matrix structural constituent)	04151(PI3K-Akt signaling pathway);04510(Focal adhesion);04512(ECM-receptor interaction);04611(Platelet activation);04926(Relaxin signaling pathway);04933(AGE-RAGE signaling pathway in diabetic complications);04974(Protein digestion and absorption);05146(Amoebiasis);05165(Human papillomavirus infection);05165(Human papillomavirus infection)	K06236	NA	collagen type I alpha 2 chain [Source:RGD Symbol;Acc:621351]	protein_coding	2.78	3.01	2.81	7.28	2.35	9.40	1.49	1.23	3.17	2.92	2.66	2.01	1.01	0.01	1	up	yes
ENSRNOG00000012759	Col19a1	ENSRNOT00000017169	GO:0003674(molecular_function);GO:0005575(cellular_component);GO:0007519(skeletal muscle tissue development);GO:0008150(biological_process);GO:0030198(extracellular matrix organization)	NA	NA	NA	collagen type XIX alpha 1 chain [Source:RGD Symbol;Acc:1308920]	protein_coding	0.35	0.40	0.46	1.38	0.95	1.36	1.29	1.88	1.09	2.55	1.57	0.49	-1.04	0.00	1	down	yes
ENSRNOG00000025005	Ccdc190	ENSRNOT00000031190	GO:0003674(molecular_function);GO:0005575(cellular_component);GO:0008150(biological_process)	NA	NA	NA	coiled-coil domain containing 190 [Source:RGD Symbol;Acc:1560672]	protein_coding	0.74	0.54	0.17	0.22	0.26	0.20	1.29	0.58	0.74	0.60	0.45	0.49	-1.04	0.02	1	down	yes
ENSRNOG00000020797	She	ENSRNOT00000028225	GO:0005070(SH3/SH2 adaptor activity);GO:0007165(signal transduction);GO:0009967(positive regulation of signal transduction)	NA	NA	NA	Src homology 2 domain containing E [Source:RGD Symbol;Acc:1583215]	protein_coding	0.17	0.12	0.25	0.45	0.62	0.43	0.66	0.76	0.56	0.75	0.95	0.47	-1.10	0.01	1	down	yes
ENSRNOG00000025601	Topaz1	ENSRNOT00000036545	GO:0005829(cytosol);GO:0006915(apoptotic process);GO:0007286(spermatid development);GO:0046872(metal ion binding);GO:0048137(spermatocyte division);GO:0098781(ncRNA transcription);GO:1901995(positive regulation of meiotic cell cycle phase transition)	NA	NA	NA	testis and ovary specific PAZ domain containing 1 [Source:RGD Symbol;Acc:1563398]	protein_coding	0.04	0.14	0.09	0.03	0.07	0.03	0.19	0.11	0.09	0.20	0.18	0.44	-1.17	0.01	1	down	yes
ENSRNOG00000012051	Ncaph	ENSRNOT00000016157	GO:0000796(condensin complex);GO:0000799(nuclear condensin complex);GO:0003682(chromatin binding);GO:0005634(nucleus);GO:0005694(chromosome);GO:0005829(cytosol);GO:0007076(mitotic chromosome condensation);GO:0010032(meiotic chromosome condensation);GO:0016020(membrane);GO:0044547(DNA topoisomerase binding);GO:0045132(meiotic chromosome segregation);GO:0051301(cell division);GO:0051309(female meio…	NA	NA	NA	non-SMC condensin I complex, subunit H [Source:RGD Symbol;Acc:1596799]	protein_coding	0.21	0.18	0.11	0.08	0.07	0.17	0.16	0.22	0.28	0.45	0.42	0.44	-1.18	0.01	1	down	yes
ENSRNOG00000049536	Rpl35a	ENSRNOT00000050438	GO:0002181(cytoplasmic translation);GO:0003735(structural constituent of ribosome);GO:0005622(intracellular);GO:0005739(mitochondrion);GO:0005840(ribosome);GO:0006364(rRNA processing);GO:0006412(translation);GO:0022625(cytosolic large ribosomal subunit);GO:0031012(extracellular matrix);GO:0042273(ribosomal large subunit biogenesis);GO:0043021(ribonucleoprotein complex binding)	03010(Ribosome)	K02917	NA	ribosomal protein L35a [Source:RGD Symbol;Acc:2323795]	protein_coding	16.62	12.40	19.23	14.48	13.36	8.67	18.69	23.13	24.06	35.11	70.26	0.41	-1.28	0.00	0.16	down	yes
ENSRNOG00000010721	Dlgap5	ENSRNOT00000015553	GO:0004721(phosphoprotein phosphatase activity);GO:0005634(nucleus);GO:0005739(mitochondrion);GO:0005815(microtubule organizing center);GO:0005829(cytosol);GO:0006470(protein dephosphorylation);GO:0023052(signaling);GO:0031616(spindle pole centrosome)	NA	K16804	NA	DLG associated protein 5 [Source:RGD Symbol;Acc:1311247]	protein_coding	0.00	0.07	0.09	0.03	0.14	0.09	0.05	0.11	0.37	0.14	0.39	0.34	-1.57	0.01	1	down	yes
ENSRNOG00000047557	Rpl35al1	ENSRNOT00000050968	GO:0002181(cytoplasmic translation);GO:0003735(structural constituent of ribosome);GO:0005622(intracellular);GO:0005739(mitochondrion);GO:0005840(ribosome);GO:0006364(rRNA processing);GO:0006412(translation);GO:0022625(cytosolic large ribosomal subunit);GO:0031012(extracellular matrix);GO:0042273(ribosomal large subunit biogenesis);GO:0043021(ribonucleoprotein complex binding)	03010(Ribosome)	K02917	NA	ribosomal protein L35a-like 1 [Source:RGD Symbol;Acc:628793]	protein_coding	16.68	12.59	19.67	15.30	13.39	8.84	21.06	43.75	26.91	39.67	92.78	0.32	-1.64	0.00	0.01	down	yes
ENSRNOG00000048598	AABR07037925	ENSRNOT00000071059	NA	NA	NA	NA		miRNA	0.11	4.78	2.44	3.22	0.10	0.12	16.29	0.11	27.95	1.97	0.09	0.19	-2.37	0.02	1	down	yes
ENSRNOG00000054614	AABR07002779	ENSRNOT00000078369	GO:0003779(actin binding);GO:0005516(calmodulin binding);GO:0005737(cytoplasm);GO:0005886(plasma membrane);GO:0008284(positive regulation of cell proliferation);GO:0070062(extracellular exosome)	NA	NA	NA		protein_coding	1.01	0.54	1.36	0.98	1.09	0.75	13.35	0.65	1.01	0.73	16.85	0.15	-2.77	0.00	0.12	down	yes
ENSRNOG00000001747	LOC100910732	ENSRNOT00000049862;ENSRNOT00000077269	GO:0003300(cardiac muscle hypertrophy);GO:0003674(molecular_function);GO:0004672(protein kinase activity);GO:0004674(protein serine/threonine kinase activity);GO:0005524(ATP binding);GO:0005634(nucleus);GO:0005737(cytoplasm);GO:0005829(cytosol);GO:0006468(protein phosphorylation);GO:0007266(Rho protein signal transduction);GO:0007346(regulation of mitotic cell cycle);GO:0016020(membrane);GO:00163…	04010(MAPK signaling pathway);04012(ErbB signaling pathway);04014(Ras signaling pathway);04360(Axon guidance);04510(Focal adhesion);04660(T cell receptor signaling pathway);04810(Regulation of actin cytoskeleton);05170(Human immunodeficiency virus 1 infection);05211(Renal cell carcinoma);05211(Renal cell carcinoma)	K04410	EC:2.7.11.1	serine/threonine-protein kinase PAK 2-like [Source:RGD Symbol;Acc:6497075]	protein_coding	0.06	0.00	0.04	0.02	0.05	0.06	0.41	5.12	0.05	0.07	0.01	0.03	-4.84	0.00	0.03	down	yes
ENSRNOG00000049123	AABR07066510	ENSRNOT00000074904;ENSRNOT00000067585	GO:0005515(protein binding);GO:0005575(cellular_component);GO:0008150(biological_process);GO:0008150(biological_process)	NA	NA	NA		protein_coding	0.00	0.00	0.07	0.00	0.00	0.00	1.06	2.21	0.16	0.00	0.06	0.02	-5.98	0.00	0.03	down	yes
ENSRNOG00000046455	Zik1	ENSRNOT00000072367	GO:0003676(nucleic acid binding);GO:0005622(intracellular);GO:0006355(regulation of transcription, DNA-templated);GO:0046872(metal ion binding)	05168(Herpes simplex virus 1 infection)	K09228	NA	zinc finger protein interacting with K protein 1 [Source:RGD Symbol;Acc:1590949]	protein_coding	0.00	0.00	0.00	0.00	0.00	0.00	1.25	0.00	0.00	1.14	0.00	0.00	-12.22	0.00	0.01	down	yes
ENSRNOG00000010407	Pex5	ENSRNOT00000014028;ENSRNOT00000014030;ENSRNOT00000085675	GO:0000038(very long-chain fatty acid metabolic process);GO:0000268(peroxisome targeting sequence binding);GO:0001764(neuron migration);GO:0003674(molecular_function);GO:0005052(peroxisome matrix targeting signal-1 binding);GO:0005737(cytoplasm);GO:0005739(mitochondrion);GO:0005777(peroxisome);GO:0005778(peroxisomal membrane);GO:0005782(peroxisomal matrix);GO:0005794(Golgi apparatus);GO:0005829(c…	04146(Peroxisome);04146(Peroxisome)	K13342	NA	peroxisomal biogenesis factor 5 [Source:RGD Symbol;Acc:1307612]	protein_coding	0.00	0.00	0.00	0.00	0.00	0.00	0.00	0.00	0.00	7.08	7.34	0.00	-14.82	0.00	0.00	down	yes
ENSRNOG00000033734	Tnnt2	ENSRNOT00000047682;ENSRNOT00000084986;ENSRNOT00000050284	GO:0005861(troponin complex);GO:0006937(regulation of muscle contraction);GO:0003009(skeletal muscle contraction);GO:0003779(actin binding);GO:0005200(structural constituent of cytoskeleton);GO:0005509(calcium ion binding);GO:0005515(protein binding);GO:0005523(tropomyosin binding);GO:0005737(cytoplasm);GO:0005865(striated muscle thin filament);GO:0006936(muscle contraction);GO:0007507(heart deve…	04260(Cardiac muscle contraction);04261(Adrenergic signaling in cardiomyocytes);05410(Hypertrophic cardiomyopathy (HCM));05414(Dilated cardiomyopathy (DCM));05414(Dilated cardiomyopathy (DCM))	K12045	NA	troponin T2, cardiac type [Source:RGD Symbol;Acc:3882]	protein_coding	7.06	6.56	9.09	8.28	6.26	14.56	2.60	2.60	6.59	5.25	5.00	1.96	0.97	0.00	1	up	no
ENSRNOG00000053384	Bmp7	ENSRNOT00000084990	GO:0001503(ossification);GO:0001654(eye development);GO:0001657(ureteric bud development);GO:0001707(mesoderm formation);GO:0001822(kidney development);GO:0003272(endocardial cushion formation);GO:0003344(pericardium morphogenesis);GO:0005125(cytokine activity);GO:0005160(transforming growth factor beta receptor binding);GO:0005515(protein binding);GO:0005576(extracellular region);GO:0005615(extr…	04060(Cytokine-cytokine receptor interaction);04350(TGF-beta signaling pathway);04360(Axon guidance);04390(Hippo signaling pathway)	K16621	NA	bone morphogenetic protein 7 [Source:RGD Symbol;Acc:620743]	protein_coding	1.86	2.32	1.23	2.01	1.48	3.84	1.14	0.85	1.92	0.92	0.61	1.95	0.97	0.01	1	up	no
ENSRNOG00000010841	Col8a2	ENSRNOT00000014388	GO:0001525(angiogenesis);GO:0005576(extracellular region);GO:0005581(collagen trimer);GO:0005604(basement membrane);GO:0007155(cell adhesion);GO:0031012(extracellular matrix);GO:0048593(camera-type eye morphogenesis);GO:0050673(epithelial cell proliferation)	NA	NA	NA	collagen type VIII alpha 2 chain [Source:RGD Symbol;Acc:1305182]	protein_coding	1.06	1.27	1.05	1.61	1.13	3.55	0.56	0.57	1.20	1.04	0.83	1.92	0.94	0.01	1	up	no
ENSRNOG00000055049	Aldh1a2	ENSRNOT00000079115	GO:0001568(blood vessel development);GO:0001758(retinal dehydrogenase activity);GO:0001822(kidney development);GO:0001889(liver development);GO:0001936(regulation of endothelial cell proliferation);GO:0002138(retinoic acid biosynthetic process);GO:0003007(heart morphogenesis);GO:0004028(3-chloroallyl aldehyde dehydrogenase activity);GO:0004029(aldehyde dehydrogenase (NAD) activity);GO:0005737(cyt…	00830(Retinol metabolism)	K07249	EC:1.2.1.36	aldehyde dehydrogenase 1 family, member A2 [Source:RGD Symbol;Acc:620250]	protein_coding	7.97	6.11	6.11	11.55	4.54	15.30	2.83	2.86	5.93	5.76	5.39	1.89	0.92	0.00	1	up	no
ENSRNOG00000019118	Slc13a3	ENSRNOT00000025843	GO:0005215(transporter activity);GO:0005310(dicarboxylic acid transmembrane transporter activity);GO:0005343(organic acid:sodium symporter activity);GO:0005886(plasma membrane);GO:0005887(integral component of plasma membrane);GO:0006814(sodium ion transport);GO:0006835(dicarboxylic acid transport);GO:0015137(citrate transmembrane transporter activity);GO:0015141(succinate transmembrane transport…	NA	K14445	NA	solute carrier family 13 member 3 [Source:RGD Symbol;Acc:628786]	protein_coding	5.20	5.71	4.84	6.47	3.56	11.35	3.29	2.36	5.29	2.87	2.64	1.88	0.91	0.00	1	up	no
ENSRNOG00000010977	Igfbp6	ENSRNOT00000014807	GO:0001558(regulation of cell growth);GO:0005615(extracellular space);GO:0005737(cytoplasm);GO:0005794(Golgi apparatus);GO:0008150(biological_process);GO:0031994(insulin-like growth factor I binding);GO:0031995(insulin-like growth factor II binding);GO:0042568(insulin-like growth factor binary complex);GO:0043567(regulation of insulin-like growth factor receptor signaling pathway);GO:0070062(extr…	NA	NA	NA	insulin-like growth factor binding protein 6 [Source:RGD Symbol;Acc:2877]	protein_coding	25.19	19.52	18.74	10.91	10.73	9.23	5.89	11.45	6.64	12.24	7.35	1.80	0.85	0.01	1	up	no
ENSRNOG00000006642	Yipf6	ENSRNOT00000090942;ENSRNOT00000008705;ENSRNOT00000076795;ENSRNOT00000076699	GO:0000138(Golgi trans cisterna);GO:0000139(Golgi membrane);GO:0005783(endoplasmic reticulum);GO:0005797(Golgi medial cisterna);GO:0005801(cis-Golgi network);GO:0005802(trans-Golgi network);GO:0016021(integral component of membrane);GO:0030134(COPII-coated ER to Golgi transport vesicle);GO:0042802(identical protein binding);GO:0060576(intestinal epithelial cell development);GO:0060576(intestinal …	NA	K22943	NA	Yip1 domain family, member 6 [Source:RGD Symbol;Acc:1566154]	protein_coding	9.04	7.78	2.20	4.10	2.35	5.39	2.89	3.47	3.59	3.03	1.40	1.79	0.84	0.02	1	up	no
ENSRNOG00000008138	Jhy	ENSRNOT00000010743	GO:0003674(molecular_function);GO:0005575(cellular_component);GO:0007420(brain development);GO:0030030(cell projection organization);GO:0032053(ciliary basal body organization);GO:0033326(cerebrospinal fluid secretion);GO:0035082(axoneme assembly)	NA	NA	NA	junctional cadherin complex regulator [Source:MGI Symbol;Acc:MGI:1918239]	protein_coding	1.60	1.32	3.40	4.07	3.76	3.29	1.33	1.74	1.78	1.72	1.66	1.77	0.82	0.01	1	up	no
ENSRNOG00000019206	Nupr1	ENSRNOT00000025988	GO:0002526(acute inflammatory response);GO:0003677(DNA binding);GO:0003682(chromatin binding);GO:0005634(nucleus);GO:0005829(cytosol);GO:0006357(regulation of transcription by RNA polymerase II);GO:0006473(protein acetylation);GO:0008283(cell proliferation);GO:0008584(male gonad development);GO:0009636(response to toxic substance);GO:0031401(positive regulation of protein modification process);GO…	05202(Transcriptional misregulation in cancer)	K15626	NA	nuclear protein 1, transcriptional regulator [Source:RGD Symbol;Acc:69363]	protein_coding	10.96	10.83	15.76	13.21	8.34	16.58	4.03	5.48	9.04	10.09	9.24	1.67	0.74	0.02	1	up	no
ENSRNOG00000016957	Igfbp2	ENSRNOT00000023068	GO:0001558(regulation of cell growth);GO:0005520(insulin-like growth factor binding);GO:0005576(extracellular region);GO:0005615(extracellular space);GO:0007165(signal transduction);GO:0007275(multicellular organism development);GO:0007565(female pregnancy);GO:0007568(aging);GO:0007584(response to nutrient);GO:0009612(response to mechanical stimulus);GO:0010226(response to lithium ion);GO:0016324…	NA	NA	NA	insulin-like growth factor binding protein 2 [Source:RGD Symbol;Acc:2873]	protein_coding	24.84	15.92	30.06	29.09	14.66	37.04	8.99	8.77	19.46	22.12	16.80	1.66	0.73	0.01	1	up	no
ENSRNOG00000013720	Aebp1	ENSRNOT00000018846	GO:0000122(negative regulation of transcription by RNA polymerase II);GO:0000977(RNA polymerase II regulatory region sequence-specific DNA binding);GO:0001227(transcriptional repressor activity, RNA polymerase II transcription regulatory region sequence-specific DNA binding);GO:0003714(transcription corepressor activity);GO:0004180(carboxypeptidase activity);GO:0004181(metallocarboxypeptidase act…	NA	K21392	NA	AE binding protein 1 [Source:RGD Symbol;Acc:1306922]	protein_coding	6.58	5.99	7.23	8.85	5.93	13.65	4.78	2.59	6.23	6.02	4.64	1.66	0.73	0.01	1	up	no
ENSRNOG00000018461	Pdgfrb	ENSRNOT00000068535;ENSRNOT00000078764;ENSRNOT00000086033	GO:0001568(blood vessel development);GO:0001701(in utero embryonic development);GO:0001822(kidney development);GO:0001894(tissue homeostasis);GO:0004672(protein kinase activity);GO:0004709(MAP kinase kinase kinase activity);GO:0004713(protein tyrosine kinase activity);GO:0004714(transmembrane receptor protein tyrosine kinase activity);GO:0004888(transmembrane signaling receptor activity);GO:00050…	01521(EGFR tyrosine kinase inhibitor resistance);04010(MAPK signaling pathway);04014(Ras signaling pathway);04015(Rap1 signaling pathway);04020(Calcium signaling pathway);04072(Phospholipase D signaling pathway);04151(PI3K-Akt signaling pathway);04510(Focal adhesion);04540(Gap junction);04630(Jak-STAT signaling pathway);04810(Regulation of actin cytoskeleton);05165(Human papillomavirus infection)…	NA	NA	platelet derived growth factor receptor beta [Source:RGD Symbol;Acc:3285]	protein_coding	5.09	4.71	5.41	2.43	2.66	2.48	2.83	1.91	1.35	3.14	2.25	1.65	0.73	0.02	1	up	no
ENSRNOG00000038610	AABR07034445	ENSRNOT00000058917	GO:0000226(microtubule cytoskeleton organization);GO:0004365(glyceraldehyde-3-phosphate dehydrogenase (NAD+) (phosphorylating) activity);GO:0005515(protein binding);GO:0005634(nucleus);GO:0005737(cytoplasm);GO:0005829(cytosol);GO:0006006(glucose metabolic process);GO:0006096(glycolytic process);GO:0008017(microtubule binding);GO:0015630(microtubule cytoskeleton);GO:0035605(peptidyl-cysteine S-nit…	NA	NA	NA		protein_coding	145.62	131.59	180.60	208.04	173.51	206.81	68.72	179.01	155.42	90.91	40.48	1.63	0.71	0.01	1	up	no
ENSRNOG00000007457	Serping1	ENSRNOT00000009817	GO:0001848(complement binding);GO:0001869(negative regulation of complement activation, lectin pathway);GO:0003674(molecular_function);GO:0004867(serine-type endopeptidase inhibitor activity);GO:0005615(extracellular space);GO:0006958(complement activation, classical pathway);GO:0007568(aging);GO:0007596(blood coagulation);GO:0008150(biological_process);GO:0010951(negative regulation of endopepti…	04610(Complement and coagulation cascades);05133(Pertussis)	K04001	NA	serpin family G member 1 [Source:RGD Symbol;Acc:735225]	protein_coding	5.26	5.41	5.16	5.51	3.36	9.94	3.05	3.10	4.70	4.16	3.13	1.59	0.67	0.02	1	up	no
ENSRNOG00000018086	Slc22a8	ENSRNOT00000024488	GO:0005080(protein kinase C binding);GO:0005452(inorganic anion exchanger activity);GO:0005887(integral component of plasma membrane);GO:0008514(organic anion transmembrane transporter activity);GO:0009636(response to toxic substance);GO:0015347(sodium-independent organic anion transmembrane transporter activity);GO:0015651(quaternary ammonium group transmembrane transporter activity);GO:0015697(…	04976(Bile secretion)	K08205	NA	solute carrier family 22 member 8 [Source:RGD Symbol;Acc:632286]	protein_coding	14.66	15.29	12.59	12.09	9.86	13.84	8.68	8.27	11.26	8.71	9.32	1.41	0.50	0.01	1	up	no
ENSRNOG00000012760	Chtop	ENSRNOT00000010455;ENSRNOT00000017561	GO:0000346(transcription export complex);GO:0003723(RNA binding);GO:0005730(nucleolus);GO:0006351(transcription, DNA-templated);GO:0006355(regulation of transcription, DNA-templated);GO:0006406(mRNA export from nucleus);GO:0008284(positive regulation of cell proliferation);GO:0008327(methyl-CpG binding);GO:0016607(nuclear speck);GO:0031062(positive regulation of histone methylation);GO:0032781(po…	NA	NA	NA	chromatin target of PRMT1 [Source:RGD Symbol;Acc:1359407]	protein_coding	27.25	30.48	27.92	40.47	30.57	41.28	39.57	41.13	43.49	39.35	36.23	0.83	-0.28	0.02	1	down	no
ENSRNOG00000020748	Map4	ENSRNOT00000056166;ENSRNOT00000056161	GO:0000226(microtubule cytoskeleton organization);GO:0003723(RNA binding);GO:0005737(cytoplasm);GO:0005829(cytosol);GO:0005874(microtubule);GO:0005875(microtubule associated complex);GO:0005886(plasma membrane);GO:0005930(axoneme);GO:0007052(mitotic spindle organization);GO:0008017(microtubule binding);GO:0014069(postsynaptic density);GO:0015630(microtubule cytoskeleton);GO:0015631(tubulin bindin…	NA	K10431	NA	microtubule-associated protein 4 [Source:RGD Symbol;Acc:1564359]	protein_coding	15.12	12.83	10.74	16.17	14.73	17.42	21.70	20.34	17.44	15.39	15.03	0.81	-0.31	0.02	1	down	no
ENSRNOG00000018700	Mobp	ENSRNOT00000025343;ENSRNOT00000025279	GO:0005739(mitochondrion);GO:0007399(nervous system development);GO:0019911(structural constituent of myelin sheath);GO:0043209(myelin sheath);GO:0003779(actin binding);GO:0017022(myosin binding);GO:0017137(Rab GTPase binding);GO:0030050(vesicle transport along actin filament);GO:0030864(cortical actin cytoskeleton);GO:0048471(perinuclear region of cytoplasm);GO:0048471(perinuclear region of cyto…	NA	NA	NA	myelin-associated oligodendrocyte basic protein [Source:RGD Symbol;Acc:3101]	protein_coding	29.21	29.89	24.46	27.66	29.21	25.64	34.49	41.84	24.46	34.87	37.35	0.80	-0.32	0.02	1	down	no
ENSRNOG00000047513	AABR07047789	ENSRNOT00000090799;ENSRNOT00000076388;ENSRNOT00000077040;ENSRNOT00000075869;ENSRNOT00000076035;ENSRNOT00000067610	GO:0000027(ribosomal large subunit assembly);GO:0005634(nucleus);GO:0016887(ATPase activity);GO:0005524(ATP binding);GO:0005515(protein binding);GO:0005730(nucleolus);GO:0005737(cytoplasm);GO:0016020(membrane);GO:0045111(intermediate filament cytoskeleton);GO:0051082(unfolded protein binding);GO:0051082(unfolded protein binding)	03008(Ribosome biogenesis in eukaryotes);03008(Ribosome biogenesis in eukaryotes)	K14572	NA	midasin AAA ATPase 1 [Source:NCBI gene;Acc:362498]	protein_coding	1.38	1.16	1.50	1.78	1.79	1.88	1.97	1.61	1.81	2.15	2.79	0.77	-0.39	0.02	1	down	no
ENSRNOG00000031053	Mt-nd4l	ENSRNOT00000044582	GO:0003674(molecular_function);GO:0005575(cellular_component);GO:0005739(mitochondrion);GO:0005747(mitochondrial respiratory chain complex I);GO:0008137(NADH dehydrogenase (ubiquinone) activity);GO:0008150(biological_process);GO:0016021(integral component of membrane);GO:0030964(NADH dehydrogenase complex);GO:0042773(ATP synthesis coupled electron transport)	00190(Oxidative phosphorylation);04714(Thermogenesis);04723(Retrograde endocannabinoid signaling);05012(Parkinson disease)	K03882	EC:7.1.1.2	mitochondrially encoded NADH 4L dehydrogenase [Source:RGD Symbol;Acc:620494]	protein_coding	6147.12	6374.31	6735.14	6928.89	8010.46	6681.71	10218.82	9175.29	5574.50	8817.79	11351.24	0.75	-0.41	0.01	1	down	no
ENSRNOG00000021091	Trank1	ENSRNOT00000028633	GO:0003674(molecular_function);GO:0005575(cellular_component);GO:0008150(biological_process)	NA	NA	NA	tetratricopeptide repeat and ankyrin repeat containing 1 [Source:RGD Symbol;Acc:1563130]	protein_coding	14.61	12.04	17.41	19.68	23.96	18.51	23.60	19.50	15.90	28.29	30.16	0.75	-0.41	0.02	1	down	no
ENSRNOG00000016256	Myo9b	ENSRNOT00000086105;ENSRNOT00000087576;ENSRNOT00000081321;ENSRNOT00000045099;ENSRNOT00000083651	GO:0000146(microfilament motor activity);GO:0001726(ruffle);GO:0002548(monocyte chemotaxis);GO:0003774(motor activity);GO:0003779(actin binding);GO:0005096(GTPase activator activity);GO:0005515(protein binding);GO:0005516(calmodulin binding);GO:0005524(ATP binding);GO:0005737(cytoplasm);GO:0005829(cytosol);GO:0005884(actin filament);GO:0005938(cell cortex);GO:0007266(Rho protein signal transducti…	NA	K10360	NA	myosin IXb [Source:RGD Symbol;Acc:3146]	protein_coding	4.49	3.81	3.63	5.27	5.93	5.73	7.37	4.57	5.67	6.70	7.66	0.75	-0.41	0.01	1	down	no
ENSRNOG00000053210	Zc3h11a	ENSRNOT00000090858	GO:0000346(transcription export complex);GO:0003723(RNA binding);GO:0016973(poly(A)+ mRNA export from nucleus);GO:0046872(metal ion binding)	NA	K22415	NA	zinc finger CCCH-type containing 11A [Source:RGD Symbol;Acc:1308290]	protein_coding	19.68	15.50	21.47	27.63	26.56	26.65	26.84	26.28	21.81	38.42	40.66	0.74	-0.43	0.01	1	down	no
ENSRNOG00000016707	Casp2	ENSRNOT00000022672;ENSRNOT00000022543	GO:0001554(luteolysis);GO:0003407(neural retina development);GO:0003674(molecular_function);GO:0004197(cysteine-type endopeptidase activity);GO:0005515(protein binding);GO:0005634(nucleus);GO:0005737(cytoplasm);GO:0005739(mitochondrion);GO:0006508(proteolysis);GO:0006915(apoptotic process);GO:0006977(DNA damage response, signal transduction by p53 class mediator resulting in cell cycle arrest);GO…	04210(Apoptosis);04210(Apoptosis)	K02186	EC:3.4.22.55	caspase 2 [Source:RGD Symbol;Acc:69274]	protein_coding	3.99	3.70	4.11	5.29	4.02	5.06	6.69	6.06	4.92	6.64	5.05	0.74	-0.43	0.01	1	down	no
ENSRNOG00000001410	Gigyf1	ENSRNOT00000001912	GO:0048009(insulin-like growth factor receptor signaling pathway)	NA	K18730	NA	GRB10 interacting GYF protein 1 [Source:RGD Symbol;Acc:1309933]	protein_coding	6.74	4.67	5.66	8.53	7.53	8.45	11.41	8.03	8.53	9.84	8.90	0.74	-0.43	0.01	1	down	no
ENSRNOG00000017113	Ccnt2	ENSRNOT00000024602;ENSRNOT00000091645	GO:0000307(cyclin-dependent protein kinase holoenzyme complex);GO:0001223(transcription coactivator binding);GO:0003674(molecular_function);GO:0003682(chromatin binding);GO:0005575(cellular_component);GO:0005634(nucleus);GO:0005654(nucleoplasm);GO:0005829(cytosol);GO:0005886(plasma membrane);GO:0006351(transcription, DNA-templated);GO:0007519(skeletal muscle tissue development);GO:0008024(cyclin/…	05202(Transcriptional misregulation in cancer);05202(Transcriptional misregulation in cancer)	K15188	NA	cyclin T2 [Source:RGD Symbol;Acc:1309205]	protein_coding	7.49	7.79	7.06	11.83	13.57	12.56	12.87	10.64	11.07	17.44	16.00	0.74	-0.44	0.01	1	down	no
ENSRNOG00000036802	Snhg11	ENSRNOT00000055200	NA	NA	NA	NA	small nucleolar RNA host gene 11 [Source:RGD Symbol;Acc:1563912]	protein_coding	47.58	37.51	55.77	78.04	71.31	87.54	79.65	76.18	66.27	116.88	87.66	0.74	-0.44	0.01	1	down	no
ENSRNOG00000014605	Lig4	ENSRNOT00000019615	GO:0000012(single strand break repair);GO:0000793(condensed chromosome);GO:0001701(in utero embryonic development);GO:0002328(pro-B cell differentiation);GO:0003677(DNA binding);GO:0003909(DNA ligase activity);GO:0003910(DNA ligase (ATP) activity);GO:0005524(ATP binding);GO:0005634(nucleus);GO:0005654(nucleoplasm);GO:0005737(cytoplasm);GO:0005829(cytosol);GO:0005886(plasma membrane);GO:0005925(fo…	03450(Non-homologous end-joining)	K10777	EC:6.5.1.1	DNA ligase 4 [Source:RGD Symbol;Acc:1304639]	protein_coding	5.47	4.96	6.19	7.07	7.60	7.30	6.53	8.11	7.27	11.78	10.72	0.72	-0.47	0.01	1	down	no
ENSRNOG00000029971	Mt-nd5	ENSRNOT00000048767	GO:0001666(response to hypoxia);GO:0003674(molecular_function);GO:0003954(NADH dehydrogenase activity);GO:0005739(mitochondrion);GO:0005747(mitochondrial respiratory chain complex I);GO:0008137(NADH dehydrogenase (ubiquinone) activity);GO:0010243(response to organonitrogen compound);GO:0016021(integral component of membrane);GO:0042542(response to hydrogen peroxide);GO:0042773(ATP synthesis coupl…	00190(Oxidative phosphorylation);04714(Thermogenesis);04723(Retrograde endocannabinoid signaling);05012(Parkinson disease)	K03883	EC:7.1.1.2	mitochondrially encoded NADH dehydrogenase 5 [Source:RGD Symbol;Acc:620560]	protein_coding	3663.63	3902.24	4800.91	3785.08	4711.83	3794.41	6428.75	5393.33	3820.86	5621.51	7215.50	0.72	-0.47	0.00	1	down	no
ENSRNOG00000010650	Plekhh1	ENSRNOT00000014257	GO:0005856(cytoskeleton)	NA	NA	NA	pleckstrin homology, MyTH4 and FERM domain containing H1 [Source:RGD Symbol;Acc:1308362]	protein_coding	3.30	2.83	3.41	4.02	4.32	3.65	4.29	5.29	2.86	6.01	6.52	0.72	-0.48	0.02	1	down	no
ENSRNOG00000049128	Nktr	ENSRNOT00000071152	GO:0000413(protein peptidyl-prolyl isomerization);GO:0003755(peptidyl-prolyl cis-trans isomerase activity);GO:0005654(nucleoplasm);GO:0005739(mitochondrion);GO:0005829(cytosol);GO:0005886(plasma membrane);GO:0006457(protein folding)	NA	K12740	NA	natural killer cell triggering receptor [Source:RGD Symbol;Acc:2321593]	protein_coding	10.40	7.02	11.06	15.45	16.94	14.57	14.87	14.06	11.81	23.76	23.67	0.71	-0.49	0.02	1	down	no
ENSRNOG00000010050	Stard9	ENSRNOT00000079109;ENSRNOT00000048141	GO:0003777(microtubule motor activity);GO:0005524(ATP binding);GO:0005634(nucleus);GO:0005737(cytoplasm);GO:0005814(centriole);GO:0005871(kinesin complex);GO:0005874(microtubule);GO:0007018(microtubule-based movement);GO:0008017(microtubule binding);GO:0008289(lipid binding);GO:0008574(ATP-dependent microtubule motor activity, plus-end-directed);GO:0016887(ATPase activity);GO:0051225(spindle asse…	NA	K16491	NA	StAR-related lipid transfer domain containing 9 [Source:RGD Symbol;Acc:1593360]	protein_coding	1.06	0.66	0.86	0.80	1.19	0.91	1.21	1.37	0.95	1.46	1.45	0.71	-0.50	0.01	1	down	no
ENSRNOG00000060572	Tlk1	ENSRNOT00000083171;ENSRNOT00000064203	GO:0001672(regulation of chromatin assembly or disassembly);GO:0004674(protein serine/threonine kinase activity);GO:0005524(ATP binding);GO:0005634(nucleus);GO:0006468(protein phosphorylation);GO:0006886(intracellular protein transport);GO:0035556(intracellular signal transduction);GO:0035556(intracellular signal transduction)	NA	K08864	EC:2.7.11.1	tousled-like kinase 1 [Source:RGD Symbol;Acc:1310370]	protein_coding	6.44	5.69	6.64	12.95	7.25	8.66	7.20	13.12	13.77	11.80	10.25	0.71	-0.50	0.01	1	down	no
ENSRNOG00000052814	Ankrd27	ENSRNOT00000077993;ENSRNOT00000081465	GO:0000149(SNARE binding);GO:0005085(guanyl-nucleotide exchange factor activity);GO:0005764(lysosome);GO:0005769(early endosome);GO:0005770(late endosome);GO:0005829(cytosol);GO:0005886(plasma membrane);GO:0010976(positive regulation of neuron projection development);GO:0016020(membrane);GO:0017137(Rab GTPase binding);GO:0030133(transport vesicle);GO:0035544(negative regulation of SNARE complex a…	NA	K20175	NA	ankyrin repeat domain 27 [Source:RGD Symbol;Acc:1307106]	protein_coding	5.57	4.70	4.10	6.19	5.87	5.99	6.30	5.25	10.64	6.07	10.06	0.70	-0.50	0.01	1	down	no
ENSRNOG00000030963	LOC108351137	ENSRNOT00000041328	GO:0000226(microtubule cytoskeleton organization);GO:0004365(glyceraldehyde-3-phosphate dehydrogenase (NAD+) (phosphorylating) activity);GO:0005515(protein binding);GO:0005634(nucleus);GO:0005737(cytoplasm);GO:0005829(cytosol);GO:0006006(glucose metabolic process);GO:0006096(glycolytic process);GO:0008017(microtubule binding);GO:0015630(microtubule cytoskeleton);GO:0035605(peptidyl-cysteine S-nit…	00010(Glycolysis / Gluconeogenesis);04066(HIF-1 signaling pathway);05010(Alzheimer disease)	K00134	EC:1.2.1.12	glyceraldehyde-3-phosphate dehydrogenase [Source:RGD Symbol;Acc:11369796]	protein_coding	260.83	370.39	224.23	334.89	255.78	236.23	411.01	234.95	399.36	493.28	456.78	0.70	-0.51	0.00	1	down	no
ENSRNOG00000021472	Ermn	ENSRNOT00000034449;ENSRNOT00000082604	GO:0001763(morphogenesis of a branching structure);GO:0005737(cytoplasm);GO:0005856(cytoskeleton);GO:0005938(cell cortex);GO:0007015(actin filament organization);GO:0008360(regulation of cell shape);GO:0030175(filopodium);GO:0031344(regulation of cell projection organization);GO:0033269(internode region of axon);GO:0033270(paranode region of axon);GO:0043025(neuronal cell body);GO:0043209(myelin …	NA	NA	NA	ermin [Source:RGD Symbol;Acc:1308367]	protein_coding	7.95	8.38	8.85	13.39	9.54	15.43	16.62	19.43	13.66	15.37	12.12	0.69	-0.54	0.00	1	down	no
ENSRNOG00000047218	Clic5	ENSRNOT00000079517;ENSRNOT00000073667	GO:0002021(response to dietary excess);GO:0002024(diet induced thermogenesis);GO:0004364(glutathione transferase activity);GO:0005244(voltage-gated ion channel activity);GO:0005254(chloride channel activity);GO:0005634(nucleus);GO:0005737(cytoplasm);GO:0005794(Golgi apparatus);GO:0005815(microtubule organizing center);GO:0006749(glutathione metabolic process);GO:0006821(chloride transport);GO:000…	NA	K05025	NA	chloride intracellular channel 5 [Source:RGD Symbol;Acc:620659]	protein_coding	1.56	1.02	1.35	1.28	1.44	1.11	1.46	2.26	2.15	2.77	1.06	0.67	-0.59	0.02	1	down	no
ENSRNOG00000011154	Adgrf5	ENSRNOT00000082904;ENSRNOT00000015223	GO:0004930(G-protein coupled receptor activity);GO:0005886(plasma membrane);GO:0006112(energy reserve metabolic process);GO:0007166(cell surface receptor signaling pathway);GO:0007186(G-protein coupled receptor signaling pathway);GO:0009986(cell surface);GO:0016021(integral component of membrane);GO:0019216(regulation of lipid metabolic process);GO:0031410(cytoplasmic vesicle);GO:0042593(glucose …	NA	K08458	NA	adhesion G protein-coupled receptor F5 [Source:RGD Symbol;Acc:621679]	protein_coding	3.29	4.12	8.02	8.11	10.59	6.27	9.51	10.07	6.71	11.94	13.05	0.66	-0.61	0.01	1	down	no
ENSRNOG00000015440	Wrn	ENSRNOT00000058805	GO:0000287(magnesium ion binding);GO:0000400(four-way junction DNA binding);GO:0000403(Y-form DNA binding);GO:0000405(bubble DNA binding);GO:0000723(telomere maintenance);GO:0000724(double-strand break repair via homologous recombination);GO:0000731(DNA synthesis involved in DNA repair);GO:0000781(chromosome, telomeric region);GO:0001302(replicative cell aging);GO:0003677(DNA binding);GO:0003678(…	NA	K10900	EC:3.6.4.12	Werner syndrome RecQ like helicase [Source:RGD Symbol;Acc:1564788]	protein_coding	0.72	0.48	0.59	0.90	1.02	0.90	1.24	1.11	0.95	1.11	1.45	0.66	-0.61	0.02	1	down	no
ENSRNOG00000037230	Ppidl1	ENSRNOT00000056255	GO:0000413(protein peptidyl-prolyl isomerization);GO:0003755(peptidyl-prolyl cis-trans isomerase activity);GO:0006457(protein folding);GO:0042981(regulation of apoptotic process)	NA	NA	NA	peptidylprolyl isomerase D-like 1 [Source:RGD Symbol;Acc:1560149]	protein_coding	2.71	1.84	3.10	3.36	3.15	2.12	3.41	3.11	4.46	4.88	5.62	0.63	-0.66	0.01	1	down	no
ENSRNOG00000022039	Zbtb40	ENSRNOT00000033670	GO:0003674(molecular_function);GO:0003676(nucleic acid binding);GO:0005634(nucleus);GO:0006974(cellular response to DNA damage stimulus)	NA	K10512	NA	zinc finger and BTB domain containing 40 [Source:RGD Symbol;Acc:1309866]	protein_coding	1.10	0.70	0.94	1.70	1.24	1.88	2.06	1.54	1.65	2.55	2.34	0.62	-0.69	0.01	1	down	no
ENSRNOG00000007894	Mpdz	ENSRNOT00000051028;ENSRNOT00000089235	GO:0005515(protein binding);GO:0005737(cytoplasm);GO:0005923(bicellular tight junction);GO:0007155(cell adhesion);GO:0008022(protein C-terminus binding);GO:0012505(endomembrane system);GO:0014069(postsynaptic density);GO:0016324(apical plasma membrane);GO:0016327(apicolateral plasma membrane);GO:0030425(dendrite);GO:0031410(cytoplasmic vesicle);GO:0035556(intracellular signal transduction);GO:004…	04530(Tight junction);04530(Tight junction)	NA	NA	multiple PDZ domain crumbs cell polarity complex component [Source:RGD Symbol;Acc:3105]	protein_coding	3.89	9.99	11.85	8.40	6.74	7.55	13.81	11.70	11.73	13.99	15.90	0.60	-0.73	0.00	0.47	down	no
ENSRNOG00000049115	Ccr5	ENSRNOT00000082774;ENSRNOT00000075564	GO:0000165(MAPK cascade);GO:0002437(inflammatory response to antigenic stimulus);GO:0003779(actin binding);GO:0005515(protein binding);GO:0005737(cytoplasm);GO:0005768(endosome);GO:0006816(calcium ion transport);GO:0006935(chemotaxis);GO:0006952(defense response);GO:0006954(inflammatory response);GO:0006955(immune response);GO:0007186(G-protein coupled receptor signaling pathway);GO:0007204(posit…	04060(Cytokine-cytokine receptor interaction);04062(Chemokine signaling pathway);04144(Endocytosis);05145(Toxoplasmosis);05163(Human cytomegalovirus infection);05167(Kaposi sarcoma-associated herpesvirus infection);05170(Human immunodeficiency virus 1 infection);05203(Viral carcinogenesis);05203(Viral carcinogenesis)	K04180	NA	C-C motif chemokine receptor 5 [Source:RGD Symbol;Acc:620596]	protein_coding	1.37	1.23	1.83	1.85	1.00	1.86	3.88	2.76	2.34	2.14	1.61	0.60	-0.74	0.01	1	down	no
ENSRNOG00000007657	Col27a1	ENSRNOT00000010333	GO:0003431(growth plate cartilage chondrocyte development);GO:0005201(extracellular matrix structural constituent);GO:0005583(fibrillar collagen trimer);GO:0030198(extracellular matrix organization);GO:0046872(metal ion binding)	04974(Protein digestion and absorption)	K19721	NA	collagen type XXVII alpha 1 chain [Source:RGD Symbol;Acc:735115]	protein_coding	3.79	3.05	3.65	3.95	4.50	3.99	7.84	4.22	3.49	8.41	7.93	0.60	-0.74	0.00	0.62	down	no
ENSRNOG00000011975	Crtc3	ENSRNOT00000015948;ENSRNOT00000089591	GO:0005634(nucleus);GO:0005654(nucleoplasm);GO:0005737(cytoplasm);GO:0005829(cytosol);GO:0008140(cAMP response element binding protein binding);GO:0032793(positive regulation of CREB transcription factor activity);GO:0042116(macrophage activation);GO:0043951(negative regulation of cAMP-mediated signaling);GO:0045944(positive regulation of transcription by RNA polymerase II);GO:0050995(negative re…	05166(Human T-cell leukemia virus 1 infection);05166(Human T-cell leukemia virus 1 infection)	K16334	NA	CREB regulated transcription coactivator 3 [Source:RGD Symbol;Acc:1309666]	protein_coding	0.52	0.24	0.23	0.60	0.62	0.54	1.07	0.78	0.68	0.72	0.67	0.58	-0.78	0.02	1	down	no
ENSRNOG00000022136	LOC685680	ENSRNOT00000033595	GO:0016021(integral component of membrane)	NA	NA	NA	similar to TPA-induced transmembrane protein [Source:RGD Symbol;Acc:1591333]	protein_coding	1.43	0.95	1.23	0.89	0.80	1.25	2.01	1.33	1.41	2.46	2.19	0.58	-0.78	0.01	1	down	no
ENSRNOG00000049962	LOC100911860	ENSRNOT00000064642	GO:0006511(ubiquitin-dependent protein catabolic process);GO:0016579(protein deubiquitination);GO:0036459(thiol-dependent ubiquitinyl hydrolase activity);GO:0055114(oxidation-reduction process)	NA	NA	NA	ubiquitin carboxyl-terminal hydrolase 40-like [Source:RGD Symbol;Acc:6490066]	protein_coding	0.14	0.24	0.23	0.48	0.32	0.48	0.56	0.69	0.59	0.46	0.46	0.57	-0.81	0.02	1	down	no
ENSRNOG00000061939	LOC100911886	ENSRNOT00000092329	GO:0001501(skeletal system development);GO:0001894(tissue homeostasis);GO:0002062(chondrocyte differentiation);GO:0005201(extracellular matrix structural constituent);GO:0005576(extracellular region);GO:0005581(collagen trimer);GO:0007605(sensory perception of sound);GO:0030199(collagen fibril organization);GO:0046872(metal ion binding);GO:0048705(skeletal system morphogenesis);GO:0051216(cartila…	04974(Protein digestion and absorption)	K19721	NA	collagen alpha-2(XI) chain-like [Source:RGD Symbol;Acc:6490199]	unprocessed_pseudogene	4.11	3.37	3.44	2.19	2.61	3.75	9.36	4.82	3.36	6.16	5.29	0.56	-0.84	0.00	1	down	no
ENSRNOG00000046505	Bend3	ENSRNOT00000071494	GO:0000122(negative regulation of transcription by RNA polymerase II);GO:0000182(rDNA binding);GO:0000183(chromatin silencing at rDNA);GO:0005654(nucleoplasm);GO:0005720(nuclear heterochromatin);GO:0005730(nucleolus);GO:0006306(DNA methylation);GO:0034773(histone H4-K20 trimethylation);GO:0036124(histone H3-K9 trimethylation);GO:0043967(histone H4 acetylation);GO:0051260(protein homooligomerizati…	NA	NA	NA	BEN domain containing 3 [Source:RGD Symbol;Acc:1596570]	protein_coding	0.29	0.20	0.12	0.17	0.29	0.23	0.51	0.36	0.41	0.38	0.29	0.56	-0.84	0.01	1	down	no
ENSRNOG00000011566	Cecr2	ENSRNOT00000015499	GO:0001842(neural fold formation);GO:0001843(neural tube closure);GO:0005634(nucleus);GO:0005719(nuclear euchromatin);GO:0007338(single fertilization);GO:0021915(neural tube development);GO:0031010(ISWI-type complex);GO:0043044(ATP-dependent chromatin remodeling);GO:0060122(inner ear receptor cell stereocilium organization);GO:0090102(cochlea development);GO:0090537(CERF complex);GO:0097194(execu…	NA	NA	NA	CECR2, histone acetyl-lysine reader [Source:RGD Symbol;Acc:1564182]	protein_coding	0.25	0.21	0.27	0.32	0.37	0.29	0.81	0.50	0.35	0.40	0.54	0.55	-0.86	0.01	1	down	no
ENSRNOG00000006283	LOC100362400	ENSRNOT00000008276	GO:0003674(molecular_function);GO:0003723(RNA binding);GO:0003735(structural constituent of ribosome);GO:0005634(nucleus);GO:0005730(nucleolus);GO:0005783(endoplasmic reticulum);GO:0005829(cytosol);GO:0006412(translation);GO:0008150(biological_process);GO:0016020(membrane);GO:0022625(cytosolic large ribosomal subunit);GO:0097421(liver regeneration)	NA	NA	NA	60S ribosomal protein L13-like [Source:RGD Symbol;Acc:2318188]	pseudogene	9.09	8.55	7.35	7.95	13.00	10.43	25.73	11.90	25.49	8.06	14.44	0.55	-0.87	0.00	1	down	no
ENSRNOG00000022309	Frem1	ENSRNOT00000058615;ENSRNOT00000078862	GO:0003674(molecular_function);GO:0005575(cellular_component);GO:0005604(basement membrane);GO:0007154(cell communication);GO:0007160(cell-matrix adhesion);GO:0008150(biological_process);GO:0016021(integral component of membrane);GO:0097094(craniofacial suture morphogenesis);GO:0097094(craniofacial suture morphogenesis)	NA	NA	NA	Fras1 related extracellular matrix 1 [Source:RGD Symbol;Acc:1306981]	protein_coding	0.18	0.14	0.12	0.20	0.32	0.18	0.62	0.48	0.27	0.22	0.16	0.55	-0.88	0.02	1	down	no
ENSRNOG00000016679	Tmc7	ENSRNOT00000022800	GO:0016021(integral component of membrane)	NA	K21988	NA	transmembrane channel-like 7 [Source:RGD Symbol;Acc:1564267]	protein_coding	0.77	0.42	0.59	0.84	0.92	1.32	1.76	1.57	1.26	1.75	1.17	0.54	-0.89	0.00	1	down	no
ENSRNOG00000003720	Prrx1	ENSRNOT00000082385;ENSRNOT00000004950	GO:0002053(positive regulation of mesenchymal cell proliferation);GO:0005730(nucleolus);GO:0030326(embryonic limb morphogenesis);GO:0042472(inner ear morphogenesis);GO:0042474(middle ear morphogenesis);GO:0043565(sequence-specific DNA binding);GO:0045880(positive regulation of smoothened signaling pathway);GO:0045944(positive regulation of transcription by RNA polymerase II);GO:0048664(neuron fat…	NA	K09329	NA	paired related homeobox 1 [Source:RGD Symbol;Acc:628884]	protein_coding	1.25	0.32	0.46	0.74	0.91	1.75	2.18	1.56	1.96	1.36	1.37	0.54	-0.90	0.02	1	down	no
ENSRNOG00000013602	Usp48	ENSRNOT00000031855;ENSRNOT00000077933	GO:0004843(thiol-dependent ubiquitin-specific protease activity);GO:0005634(nucleus);GO:0005654(nucleoplasm);GO:0005737(cytoplasm);GO:0005739(mitochondrion);GO:0005829(cytosol);GO:0006511(ubiquitin-dependent protein catabolic process);GO:0016579(protein deubiquitination);GO:0045121(membrane raft);GO:0045211(postsynaptic membrane);GO:0045211(postsynaptic membrane)	NA	K11858	EC:3.4.19.12	ubiquitin specific peptidase 48 [Source:RGD Symbol;Acc:735213]	protein_coding	5.87	2.46	3.17	2.83	4.97	2.64	5.11	5.02	6.79	10.82	6.43	0.54	-0.90	0.00	0.32	down	no
ENSRNOG00000037251	Zfp248	ENSRNOT00000076307;ENSRNOT00000008763;ENSRNOT00000076927	GO:0003676(nucleic acid binding);GO:0003700(DNA binding transcription factor activity);GO:0005622(intracellular);GO:0005634(nucleus);GO:0006355(regulation of transcription, DNA-templated);GO:0043565(sequence-specific DNA binding);GO:0046872(metal ion binding);GO:0046872(metal ion binding)	05168(Herpes simplex virus 1 infection);05168(Herpes simplex virus 1 infection)	K09228	NA	zinc finger protein 248 [Source:RGD Symbol;Acc:1561270]	protein_coding	2.30	1.22	1.15	1.25	1.72	0.38	2.26	3.00	2.75	2.17	2.48	0.53	-0.92	0.01	1	down	no
ENSRNOG00000020995	Fut1	ENSRNOT00000028494	GO:0005975(carbohydrate metabolic process);GO:0006486(protein glycosylation);GO:0008107(galactoside 2-alpha-L-fucosyltransferase activity);GO:0016021(integral component of membrane);GO:0032580(Golgi cisterna membrane);GO:0036065(fucosylation)	00601(Glycosphingolipid biosynthesis - lacto and neolacto series);00603(Glycosphingolipid biosynthesis - globo and isoglobo series)	K00718	EC:2.4.1.69	fucosyltransferase 1 [Source:RGD Symbol;Acc:2638]	protein_coding	0.23	0.13	0.23	0.27	0.27	0.10	0.43	0.28	0.27	0.48	0.50	0.52	-0.93	0.02	1	down	no
ENSRNOG00000016978	LOC308990	ENSRNOT00000022765	GO:0016021(integral component of membrane)	NA	NA	NA	hypothetical protein LOC308990 [Source:RGD Symbol;Acc:1564503]	protein_coding	0.27	0.14	0.35	0.29	0.31	0.26	0.48	0.48	0.37	0.50	0.78	0.52	-0.95	0.01	1	down	no
