# Supplementary material for: Differential Gene Expression in the Prefrontal Cortex and Hippocampus Following Long-Access Methamphetamine Self-Administration in Male Rats
Source: Int J Mol Sci. 2025 Feb 7;26(4):1400. doi: 10.3390/ijms26041400 (PMC11855861; doi:10.3390/ijms26041400)
Supplement: Supplementary file 1 [file ijms-26-01400-s001.zip › Supplemental_Files/Hip_SALVSHip_METH_GO_enrichment_Gene.csv]

GO_ID	GO_Term	GO_function	GO_class	pvalue	Gene_ID	Gene_name	Description	FPKM.Hip_39	FPKM.Hip_40	FPKM.Hip_44	FPKM.Hip_49	FPKM.Hip_50	FPKM.Hip_53	FPKM.Hip_45	FPKM.Hip_46	FPKM.Hip_47	FPKM.Hip_48	FPKM.Hip_51	FPKM.Hip_52	fc	log2(fc)	regulation
GO:0043006	activation of phospholipase A2 activity by calcium-mediated signaling	biological_process	8	0.00	ENSRNOG00000014081	Nmur2	neuromedin U receptor 2 [Source:RGD Symbol;Acc:621155]	0.19	0.54	0.25	0.08	0.44	0.53	1.00	0.63	0.72	0.61	0.62	1.10	0.43	-1.20	down
GO:0006710	androgen catabolic process	biological_process	8	0.01	ENSRNOG00000043451	Spp1	secreted phosphoprotein 1 [Source:RGD Symbol;Acc:3752]	1.32	1.59	0.75	0.18	1.40	1.08	0.44	1.77	0.58	1.47	1.81	11.17	0.37	-1.45	down
GO:0001984	artery vasodilation involved in baroreceptor response to increased systemic arterial blood pressure	biological_process	11	0.00	ENSRNOG00000011130	Calca	calcitonin-related polypeptide alpha [Source:RGD Symbol;Acc:2254]	0.32	0.31	0.42	0.00	0.54	0.20	0.65	1.41	0.60	0.75	0.72	0.60	0.38	-1.40	down
GO:0000235	astral microtubule	cellular_component	9	0.01	ENSRNOG00000021713	Kif18b	kinesin family member 18B [Source:RGD Symbol;Acc:1310360]	0.11	0.11	0.08	0.06	0.04	0.06	0.25	0.16	0.10	0.09	0.13	0.37	0.41	-1.29	down
GO:0005930	axoneme	cellular_component	6	0.00	ENSRNOG00000000713	AABR07033045		2.36	2.22	0.97	2.83	0.58	2.13	2.77	0.93	8.70	2.04	4.93	4.72	0.46	-1.12	down
GO:0005930	axoneme	cellular_component	6	0.00	ENSRNOG00000026914	Dnah1	dynein, axonemal, heavy chain 1 [Source:RGD Symbol;Acc:621795]	0.30	0.28	0.10	0.01	0.24	0.15	0.31	0.22	0.25	0.27	0.32	0.84	0.49	-1.03	down
GO:0005930	axoneme	cellular_component	6	0.00	ENSRNOG00000047471	Rsph4a	radial spoke head component 4A [Source:RGD Symbol;Acc:1307229]	0.00	0.00	0.00	0.00	0.00	0.00	0.59	0.00	0.00	0.00	1.21	1.58	0.00	-12.46	down
GO:1990408	calcitonin gene-related peptide receptor signaling pathway	biological_process	7	0.01	ENSRNOG00000011130	Calca	calcitonin-related polypeptide alpha [Source:RGD Symbol;Acc:2254]	0.32	0.31	0.42	0.00	0.54	0.20	0.65	1.41	0.60	0.75	0.72	0.60	0.38	-1.40	down
GO:0031716	calcitonin receptor binding	molecular_function	7	0.00	ENSRNOG00000011130	Calca	calcitonin-related polypeptide alpha [Source:RGD Symbol;Acc:2254]	0.32	0.31	0.42	0.00	0.54	0.20	0.65	1.41	0.60	0.75	0.72	0.60	0.38	-1.40	down
GO:0004198	calcium-dependent cysteine-type endopeptidase activity	molecular_function	9	0.00	ENSRNOG00000008609	Capn3	calpain 3 [Source:RGD Symbol;Acc:2269]	0.13	0.06	0.12	0.09	0.11	0.03	0.03	0.26	0.09	0.30	0.25	0.21	0.46	-1.11	down
GO:0004198	calcium-dependent cysteine-type endopeptidase activity	molecular_function	9	0.00	ENSRNOG00000042741	Adgb	androglobin [Source:RGD Symbol;Acc:1564259]	0.30	0.29	0.06	0.12	0.31	0.18	0.29	0.24	0.19	0.27	0.48	1.07	0.49	-1.02	down
GO:0008283	cell proliferation	biological_process	3	0.00	ENSRNOG00000005659	Aurkb	aurora kinase B [Source:RGD Symbol;Acc:621625]	0.40	0.50	0.13	0.07	0.38	0.44	1.02	1.61	1.59	1.51	1.34	1.23	0.23	-2.11	down
GO:0008283	cell proliferation	biological_process	3	0.00	ENSRNOG00000046600	AABR07015066		67.30	84.34	83.50	83.75	132.71	58.96	70.44	76.59	353.50	67.80	106.98	495.95	0.44	-1.20	down
GO:0008283	cell proliferation	biological_process	3	0.00	ENSRNOG00000054945	AABR07015081		28.06	42.78	47.06	56.04	84.89	43.33	31.09	27.10	244.88	34.17	76.60	298.22	0.42	-1.24	down
GO:0008283	cell proliferation	biological_process	3	0.00	ENSRNOG00000059586	AABR07015080		0.38	0.57	0.51	0.47	1.13	0.78	0.64	0.49	2.66	0.57	0.68	3.48	0.45	-1.15	down
GO:0071472	cellular response to salt stress	biological_process	7	0.01	ENSRNOG00000008609	Capn3	calpain 3 [Source:RGD Symbol;Acc:2269]	0.13	0.06	0.12	0.09	0.11	0.03	0.03	0.26	0.09	0.30	0.25	0.21	0.46	-1.11	down
GO:0003341	cilium movement	biological_process	6	0.00	ENSRNOG00000026914	Dnah1	dynein, axonemal, heavy chain 1 [Source:RGD Symbol;Acc:621795]	0.30	0.28	0.10	0.01	0.24	0.15	0.31	0.22	0.25	0.27	0.32	0.84	0.49	-1.03	down
GO:0003341	cilium movement	biological_process	6	0.00	ENSRNOG00000047471	Rsph4a	radial spoke head component 4A [Source:RGD Symbol;Acc:1307229]	0.00	0.00	0.00	0.00	0.00	0.00	0.59	0.00	0.00	0.00	1.21	1.58	0.00	-12.46	down
GO:0051267	CP2 mannose-ethanolamine phosphotransferase activity	molecular_function	8	0.00	ENSRNOG00000049895	LOC100910143	GPI ethanolamine phosphate transferase 2-like [Source:RGD Symbol;Acc:6499629]	0.00	0.00	0.00	0.00	0.00	0.00	0.00	2.53	0.00	0.00	3.31	0.00	0.00	-13.25	down
GO:0003700	DNA binding transcription factor activity	molecular_function	4	0.00	ENSRNOG00000014644	Zic1	Zic family member 1 [Source:RGD Symbol;Acc:620110]	4.67	2.67	2.54	1.68	2.28	2.17	2.16	3.80	3.48	3.16	3.29	22.45	0.42	-1.26	down
GO:0003700	DNA binding transcription factor activity	molecular_function	4	0.00	ENSRNOG00000033346	LOC100361636	vasculin-like protein 1-like [Source:RGD Symbol;Acc:2319736]	0.37	0.30	0.37	0.27	0.38	0.29	1.72	0.41	0.85	0.33	0.41	0.38	0.48	-1.05	down
GO:0003700	DNA binding transcription factor activity	molecular_function	4	0.00	ENSRNOG00000046600	AABR07015066		67.30	84.34	83.50	83.75	132.71	58.96	70.44	76.59	353.50	67.80	106.98	495.95	0.44	-1.20	down
GO:0003700	DNA binding transcription factor activity	molecular_function	4	0.00	ENSRNOG00000046675	Gpbp1l2	GC-rich promoter binding protein 1-like 2 [Source:RGD Symbol;Acc:1591740]	0.13	0.07	0.15	0.16	0.13	0.14	1.31	1.71	0.09	0.22	1.38	0.17	0.16	-2.67	down
GO:0003700	DNA binding transcription factor activity	molecular_function	4	0.00	ENSRNOG00000054945	AABR07015081		28.06	42.78	47.06	56.04	84.89	43.33	31.09	27.10	244.88	34.17	76.60	298.22	0.42	-1.24	down
GO:0003700	DNA binding transcription factor activity	molecular_function	4	0.00	ENSRNOG00000059586	AABR07015080		0.38	0.57	0.51	0.47	1.13	0.78	0.64	0.49	2.66	0.57	0.68	3.48	0.45	-1.15	down
GO:0003690	double-stranded DNA binding	molecular_function	7	0.00	ENSRNOG00000046600	AABR07015066		67.30	84.34	83.50	83.75	132.71	58.96	70.44	76.59	353.50	67.80	106.98	495.95	0.44	-1.20	down
GO:0003690	double-stranded DNA binding	molecular_function	7	0.00	ENSRNOG00000054945	AABR07015081		28.06	42.78	47.06	56.04	84.89	43.33	31.09	27.10	244.88	34.17	76.60	298.22	0.42	-1.24	down
GO:0003690	double-stranded DNA binding	molecular_function	7	0.00	ENSRNOG00000059586	AABR07015080		0.38	0.57	0.51	0.47	1.13	0.78	0.64	0.49	2.66	0.57	0.68	3.48	0.45	-1.15	down
GO:0007566	embryo implantation	biological_process	4	0.00	ENSRNOG00000011130	Calca	calcitonin-related polypeptide alpha [Source:RGD Symbol;Acc:2254]	0.32	0.31	0.42	0.00	0.54	0.20	0.65	1.41	0.60	0.75	0.72	0.60	0.38	-1.40	down
GO:0007566	embryo implantation	biological_process	4	0.00	ENSRNOG00000020729	Stc2	stanniocalcin 2 [Source:RGD Symbol;Acc:621777]	0.18	0.08	0.38	0.48	0.40	0.36	0.47	0.73	1.17	0.70	0.86	0.38	0.44	-1.20	down
GO:0050660	flavin adenine dinucleotide binding	molecular_function	6	0.01	ENSRNOG00000003620	Fmo3	flavin containing monooxygenase 3 [Source:RGD Symbol;Acc:619761]	0.22	0.16	0.27	0.11	0.28	0.19	0.80	0.41	0.55	0.60	0.79	0.66	0.32	-1.64	down
GO:0050660	flavin adenine dinucleotide binding	molecular_function	6	0.01	ENSRNOG00000003709	Kmo	kynurenine 3-monooxygenase [Source:RGD Symbol;Acc:620610]	0.12	0.00	0.21	0.04	0.23	0.25	0.55	0.32	0.12	0.57	0.43	0.88	0.30	-1.74	down
GO:0021869	forebrain ventricular zone progenitor cell division	biological_process	5	0.01	ENSRNOG00000010260	Dixdc1	DIX domain containing 1 [Source:RGD Symbol;Acc:1309902]	3.37	3.16	3.13	4.81	4.29	4.35	14.27	4.49	6.13	5.22	16.92	17.35	0.36	-1.48	down
GO:0070315	G1 to G0 transition involved in cell differentiation	biological_process	6	0.00	ENSRNOG00000008609	Capn3	calpain 3 [Source:RGD Symbol;Acc:2269]	0.13	0.06	0.12	0.09	0.11	0.03	0.03	0.26	0.09	0.30	0.25	0.21	0.46	-1.11	down
GO:0043988	histone H3-S28 phosphorylation	biological_process	12	0.01	ENSRNOG00000005659	Aurkb	aurora kinase B [Source:RGD Symbol;Acc:621625]	0.40	0.50	0.13	0.07	0.38	0.44	1.02	1.61	1.59	1.51	1.34	1.23	0.23	-2.11	down
GO:0036156	inner dynein arm	cellular_component	7	0.01	ENSRNOG00000026914	Dnah1	dynein, axonemal, heavy chain 1 [Source:RGD Symbol;Acc:621795]	0.30	0.28	0.10	0.01	0.24	0.15	0.31	0.22	0.25	0.27	0.32	0.84	0.49	-1.03	down
GO:0004502	kynurenine 3-monooxygenase activity	molecular_function	7	0.00	ENSRNOG00000003709	Kmo	kynurenine 3-monooxygenase [Source:RGD Symbol;Acc:620610]	0.12	0.00	0.21	0.04	0.23	0.25	0.55	0.32	0.12	0.57	0.43	0.88	0.30	-1.74	down
GO:0070189	kynurenine metabolic process	biological_process	6	0.01	ENSRNOG00000003709	Kmo	kynurenine 3-monooxygenase [Source:RGD Symbol;Acc:620610]	0.12	0.00	0.21	0.04	0.23	0.25	0.55	0.32	0.12	0.57	0.43	0.88	0.30	-1.74	down
GO:0055103	ligase regulator activity	molecular_function	5	0.00	ENSRNOG00000008609	Capn3	calpain 3 [Source:RGD Symbol;Acc:2269]	0.13	0.06	0.12	0.09	0.11	0.03	0.03	0.26	0.09	0.30	0.25	0.21	0.46	-1.11	down
GO:1990752	microtubule end	cellular_component	6	0.01	ENSRNOG00000021713	Kif18b	kinesin family member 18B [Source:RGD Symbol;Acc:1310360]	0.11	0.11	0.08	0.06	0.04	0.06	0.25	0.16	0.10	0.09	0.13	0.37	0.41	-1.29	down
GO:0003777	microtubule motor activity	molecular_function	10	0.01	ENSRNOG00000021713	Kif18b	kinesin family member 18B [Source:RGD Symbol;Acc:1310360]	0.11	0.11	0.08	0.06	0.04	0.06	0.25	0.16	0.10	0.09	0.13	0.37	0.41	-1.29	down
GO:0003777	microtubule motor activity	molecular_function	10	0.01	ENSRNOG00000026914	Dnah1	dynein, axonemal, heavy chain 1 [Source:RGD Symbol;Acc:621795]	0.30	0.28	0.10	0.01	0.24	0.15	0.31	0.22	0.25	0.27	0.32	0.84	0.49	-1.03	down
GO:0044878	mitotic cytokinesis checkpoint	biological_process	6	0.01	ENSRNOG00000005659	Aurkb	aurora kinase B [Source:RGD Symbol;Acc:621625]	0.40	0.50	0.13	0.07	0.38	0.44	1.02	1.61	1.59	1.51	1.34	1.23	0.23	-2.11	down
GO:1990023	mitotic spindle midzone	cellular_component	7	0.00	ENSRNOG00000005659	Aurkb	aurora kinase B [Source:RGD Symbol;Acc:621625]	0.40	0.50	0.13	0.07	0.38	0.44	1.02	1.61	1.59	1.51	1.34	1.23	0.23	-2.11	down
GO:1990023	mitotic spindle midzone	cellular_component	7	0.00	ENSRNOG00000021713	Kif18b	kinesin family member 18B [Source:RGD Symbol;Acc:1310360]	0.11	0.11	0.08	0.06	0.04	0.06	0.25	0.16	0.10	0.09	0.13	0.37	0.41	-1.29	down
GO:0004497	monooxygenase activity	molecular_function	5	0.01	ENSRNOG00000003620	Fmo3	flavin containing monooxygenase 3 [Source:RGD Symbol;Acc:619761]	0.22	0.16	0.27	0.11	0.28	0.19	0.80	0.41	0.55	0.60	0.79	0.66	0.32	-1.64	down
GO:0004497	monooxygenase activity	molecular_function	5	0.01	ENSRNOG00000003709	Kmo	kynurenine 3-monooxygenase [Source:RGD Symbol;Acc:620610]	0.12	0.00	0.21	0.04	0.23	0.25	0.55	0.32	0.12	0.57	0.43	0.88	0.30	-1.74	down
GO:0031514	motile cilium	cellular_component	5	0.01	ENSRNOG00000012827	Mlf1	myeloid leukemia factor 1 [Source:RGD Symbol;Acc:1306854]	2.87	1.55	1.21	0.48	1.49	1.93	2.09	2.63	1.75	2.68	2.49	9.21	0.46	-1.13	down
GO:0061061	muscle structure development	biological_process	5	0.01	ENSRNOG00000008609	Capn3	calpain 3 [Source:RGD Symbol;Acc:2269]	0.13	0.06	0.12	0.09	0.11	0.03	0.03	0.26	0.09	0.30	0.25	0.21	0.46	-1.11	down
GO:0010523	negative regulation of calcium ion transport into cytosol	biological_process	7	0.01	ENSRNOG00000011130	Calca	calcitonin-related polypeptide alpha [Source:RGD Symbol;Acc:2254]	0.32	0.31	0.42	0.00	0.54	0.20	0.65	1.41	0.60	0.75	0.72	0.60	0.38	-1.40	down
GO:0048685	negative regulation of collateral sprouting of intact axon in response to injury	biological_process	9	0.00	ENSRNOG00000043451	Spp1	secreted phosphoprotein 1 [Source:RGD Symbol;Acc:3752]	1.32	1.59	0.75	0.18	1.40	1.08	0.44	1.77	0.58	1.47	1.81	11.17	0.37	-1.45	down
GO:0031645	negative regulation of neurological system process	biological_process	8	0.00	ENSRNOG00000011130	Calca	calcitonin-related polypeptide alpha [Source:RGD Symbol;Acc:2254]	0.32	0.31	0.42	0.00	0.54	0.20	0.65	1.41	0.60	0.75	0.72	0.60	0.38	-1.40	down
GO:2001015	negative regulation of skeletal muscle cell differentiation	biological_process	8	0.01	ENSRNOG00000008609	Capn3	calpain 3 [Source:RGD Symbol;Acc:2269]	0.13	0.06	0.12	0.09	0.11	0.03	0.03	0.26	0.09	0.30	0.25	0.21	0.46	-1.11	down
GO:0001976	neurological system process involved in regulation of systemic arterial blood pressure	biological_process	6	0.01	ENSRNOG00000011130	Calca	calcitonin-related polypeptide alpha [Source:RGD Symbol;Acc:2254]	0.32	0.31	0.42	0.00	0.54	0.20	0.65	1.41	0.60	0.75	0.72	0.60	0.38	-1.40	down
GO:0042924	neuromedin U binding	molecular_function	7	0.00	ENSRNOG00000014081	Nmur2	neuromedin U receptor 2 [Source:RGD Symbol;Acc:621155]	0.19	0.54	0.25	0.08	0.44	0.53	1.00	0.63	0.72	0.61	0.62	1.10	0.43	-1.20	down
GO:0001607	neuromedin U receptor activity	molecular_function	8	0.00	ENSRNOG00000014081	Nmur2	neuromedin U receptor 2 [Source:RGD Symbol;Acc:621155]	0.19	0.54	0.25	0.08	0.44	0.53	1.00	0.63	0.72	0.61	0.62	1.10	0.43	-1.20	down
GO:0007218	neuropeptide signaling pathway	biological_process	6	0.00	ENSRNOG00000011130	Calca	calcitonin-related polypeptide alpha [Source:RGD Symbol;Acc:2254]	0.32	0.31	0.42	0.00	0.54	0.20	0.65	1.41	0.60	0.75	0.72	0.60	0.38	-1.40	down
GO:0007218	neuropeptide signaling pathway	biological_process	6	0.00	ENSRNOG00000014081	Nmur2	neuromedin U receptor 2 [Source:RGD Symbol;Acc:621155]	0.19	0.54	0.25	0.08	0.44	0.53	1.00	0.63	0.72	0.61	0.62	1.10	0.43	-1.20	down
GO:0007218	neuropeptide signaling pathway	biological_process	6	0.00	ENSRNOG00000019447	Ecel1	endothelin converting enzyme-like 1 [Source:RGD Symbol;Acc:61806]	0.14	0.14	0.14	0.14	0.06	0.09	0.08	0.36	0.04	0.14	0.04	1.19	0.39	-1.35	down
GO:0018208	peptidyl-proline modification	biological_process	10	0.00	ENSRNOG00000001451	Fkbp6	FKBP prolyl isomerase 6 [Source:RGD Symbol;Acc:1308926]	0.53	0.80	1.22	0.55	0.69	0.33	0.31	0.39	0.13	0.22	0.19	0.33	2.64	1.40	up
GO:2000866	positive regulation of estradiol secretion	biological_process	9	0.01	ENSRNOG00000043451	Spp1	secreted phosphoprotein 1 [Source:RGD Symbol;Acc:3752]	1.32	1.59	0.75	0.18	1.40	1.08	0.44	1.77	0.58	1.47	1.81	11.17	0.37	-1.45	down
GO:0032730	positive regulation of interleukin-1 alpha production	biological_process	9	0.00	ENSRNOG00000011130	Calca	calcitonin-related polypeptide alpha [Source:RGD Symbol;Acc:2254]	0.32	0.31	0.42	0.00	0.54	0.20	0.65	1.41	0.60	0.75	0.72	0.60	0.38	-1.40	down
GO:1900135	positive regulation of renin secretion into blood stream	biological_process	11	0.01	ENSRNOG00000018606	Olr59	olfactory receptor 59 [Source:RGD Symbol;Acc:628858]	0.12	0.23	0.40	6.36	0.10	0.91	0.59	0.21	0.12	1.14	0.36	0.34	2.93	1.55	up
GO:0014718	positive regulation of satellite cell activation involved in skeletal muscle regeneration	biological_process	9	0.00	ENSRNOG00000008609	Capn3	calpain 3 [Source:RGD Symbol;Acc:2269]	0.13	0.06	0.12	0.09	0.11	0.03	0.03	0.26	0.09	0.30	0.25	0.21	0.46	-1.11	down
GO:0045893	positive regulation of transcription, DNA-templated	biological_process	9	0.00	ENSRNOG00000008609	Capn3	calpain 3 [Source:RGD Symbol;Acc:2269]	0.13	0.06	0.12	0.09	0.11	0.03	0.03	0.26	0.09	0.30	0.25	0.21	0.46	-1.11	down
GO:0045893	positive regulation of transcription, DNA-templated	biological_process	9	0.00	ENSRNOG00000014644	Zic1	Zic family member 1 [Source:RGD Symbol;Acc:620110]	4.67	2.67	2.54	1.68	2.28	2.17	2.16	3.80	3.48	3.16	3.29	22.45	0.42	-1.26	down
GO:0045893	positive regulation of transcription, DNA-templated	biological_process	9	0.00	ENSRNOG00000033346	LOC100361636	vasculin-like protein 1-like [Source:RGD Symbol;Acc:2319736]	0.37	0.30	0.37	0.27	0.38	0.29	1.72	0.41	0.85	0.33	0.41	0.38	0.48	-1.05	down
GO:0045893	positive regulation of transcription, DNA-templated	biological_process	9	0.00	ENSRNOG00000043451	Spp1	secreted phosphoprotein 1 [Source:RGD Symbol;Acc:3752]	1.32	1.59	0.75	0.18	1.40	1.08	0.44	1.77	0.58	1.47	1.81	11.17	0.37	-1.45	down
GO:0045893	positive regulation of transcription, DNA-templated	biological_process	9	0.00	ENSRNOG00000046675	Gpbp1l2	GC-rich promoter binding protein 1-like 2 [Source:RGD Symbol;Acc:1591740]	0.13	0.07	0.15	0.16	0.13	0.14	1.31	1.71	0.09	0.22	1.38	0.17	0.16	-2.67	down
GO:0045893	positive regulation of transcription, DNA-templated	biological_process	9	0.00	ENSRNOG00000048982	LOC100912282	calcium-binding and coiled-coil domain-containing protein 1-like [Source:RGD Symbol;Acc:6488185]	0.00	0.00	0.00	0.04	0.00	0.00	0.00	19.26	18.13	0.00	0.00	0.00	0.00	-9.83	down
GO:0006508	proteolysis	biological_process	7	0.00	ENSRNOG00000000419	Cfb	complement factor B [Source:RGD Symbol;Acc:2204]	1.28	0.28	1.22	0.18	1.11	1.03	0.12	0.86	0.23	0.28	0.21	0.06	2.90	1.54	up
GO:0006508	proteolysis	biological_process	7	0.00	ENSRNOG00000008609	Capn3	calpain 3 [Source:RGD Symbol;Acc:2269]	0.13	0.06	0.12	0.09	0.11	0.03	0.03	0.26	0.09	0.30	0.25	0.21	0.46	-1.11	down
GO:0006508	proteolysis	biological_process	7	0.00	ENSRNOG00000019447	Ecel1	endothelin converting enzyme-like 1 [Source:RGD Symbol;Acc:61806]	0.14	0.14	0.14	0.14	0.06	0.09	0.08	0.36	0.04	0.14	0.04	1.19	0.39	-1.35	down
GO:0006508	proteolysis	biological_process	7	0.00	ENSRNOG00000042741	Adgb	androglobin [Source:RGD Symbol;Acc:1564259]	0.30	0.29	0.06	0.12	0.31	0.18	0.29	0.24	0.19	0.27	0.48	1.07	0.49	-1.02	down
GO:0006508	proteolysis	biological_process	7	0.00	ENSRNOG00000047387	Lnpep	leucyl and cystinyl aminopeptidase [Source:RGD Symbol;Acc:621752]	0.00	0.19	0.13	0.25	0.12	0.22	0.10	0.85	0.12	0.73	0.64	0.53	0.30	-1.72	down
GO:0019805	quinolinate biosynthetic process	biological_process	10	0.01	ENSRNOG00000003709	Kmo	kynurenine 3-monooxygenase [Source:RGD Symbol;Acc:620610]	0.12	0.00	0.21	0.04	0.23	0.25	0.55	0.32	0.12	0.57	0.43	0.88	0.30	-1.74	down
GO:0002023	reduction of food intake in response to dietary excess	biological_process	6	0.01	ENSRNOG00000014081	Nmur2	neuromedin U receptor 2 [Source:RGD Symbol;Acc:621155]	0.19	0.54	0.25	0.08	0.44	0.53	1.00	0.63	0.72	0.61	0.62	1.10	0.43	-1.20	down
GO:0008217	regulation of blood pressure	biological_process	5	0.01	ENSRNOG00000011130	Calca	calcitonin-related polypeptide alpha [Source:RGD Symbol;Acc:2254]	0.32	0.31	0.42	0.00	0.54	0.20	0.65	1.41	0.60	0.75	0.72	0.60	0.38	-1.40	down
GO:0008217	regulation of blood pressure	biological_process	5	0.01	ENSRNOG00000047387	Lnpep	leucyl and cystinyl aminopeptidase [Source:RGD Symbol;Acc:621752]	0.00	0.19	0.13	0.25	0.12	0.22	0.10	0.85	0.12	0.73	0.64	0.53	0.30	-1.72	down
GO:0060159	regulation of dopamine receptor signaling pathway	biological_process	9	0.01	ENSRNOG00000002369	Rgs8	regulator of G-protein signaling 8 [Source:RGD Symbol;Acc:3571]	2.07	2.49	2.10	2.17	4.13	3.12	8.66	3.93	8.90	7.83	3.81	2.24	0.45	-1.14	down
GO:0016476	regulation of embryonic cell shape	biological_process	9	0.01	ENSRNOG00000000713	AABR07033045		2.36	2.22	0.97	2.83	0.58	2.13	2.77	0.93	8.70	2.04	4.93	4.72	0.46	-1.12	down
GO:0046885	regulation of hormone biosynthetic process	biological_process	8	0.00	ENSRNOG00000020729	Stc2	stanniocalcin 2 [Source:RGD Symbol;Acc:621777]	0.18	0.08	0.38	0.48	0.40	0.36	0.47	0.73	1.17	0.70	0.86	0.38	0.44	-1.20	down
GO:0010469	regulation of receptor activity	biological_process	8	0.00	ENSRNOG00000011130	Calca	calcitonin-related polypeptide alpha [Source:RGD Symbol;Acc:2254]	0.32	0.31	0.42	0.00	0.54	0.20	0.65	1.41	0.60	0.75	0.72	0.60	0.38	-1.40	down
GO:0010469	regulation of receptor activity	biological_process	8	0.00	ENSRNOG00000020729	Stc2	stanniocalcin 2 [Source:RGD Symbol;Acc:621777]	0.18	0.08	0.38	0.48	0.40	0.36	0.47	0.73	1.17	0.70	0.86	0.38	0.44	-1.20	down
GO:0010469	regulation of receptor activity	biological_process	8	0.00	ENSRNOG00000020904	Cdc42ep2	CDC42 effector protein 2 [Source:RGD Symbol;Acc:1310253]	3.93	3.38	4.18	13.20	2.08	3.98	3.43	1.92	1.17	1.80	2.74	2.72	2.23	1.16	up
GO:0010469	regulation of receptor activity	biological_process	8	0.00	ENSRNOG00000043451	Spp1	secreted phosphoprotein 1 [Source:RGD Symbol;Acc:3752]	1.32	1.59	0.75	0.18	1.40	1.08	0.44	1.77	0.58	1.47	1.81	11.17	0.37	-1.45	down
GO:0048265	response to pain	biological_process	6	0.00	ENSRNOG00000011130	Calca	calcitonin-related polypeptide alpha [Source:RGD Symbol;Acc:2254]	0.32	0.31	0.42	0.00	0.54	0.20	0.65	1.41	0.60	0.75	0.72	0.60	0.38	-1.40	down
GO:0048265	response to pain	biological_process	6	0.00	ENSRNOG00000014081	Nmur2	neuromedin U receptor 2 [Source:RGD Symbol;Acc:621155]	0.19	0.54	0.25	0.08	0.44	0.53	1.00	0.63	0.72	0.61	0.62	1.10	0.43	-1.20	down
GO:0033280	response to vitamin D	biological_process	7	0.00	ENSRNOG00000020729	Stc2	stanniocalcin 2 [Source:RGD Symbol;Acc:621777]	0.18	0.08	0.38	0.48	0.40	0.36	0.47	0.73	1.17	0.70	0.86	0.38	0.44	-1.20	down
GO:0033280	response to vitamin D	biological_process	7	0.00	ENSRNOG00000043451	Spp1	secreted phosphoprotein 1 [Source:RGD Symbol;Acc:3752]	1.32	1.59	0.75	0.18	1.40	1.08	0.44	1.77	0.58	1.47	1.81	11.17	0.37	-1.45	down
GO:0009303	rRNA transcription	biological_process	10	0.00	ENSRNOG00000046600	AABR07015066		67.30	84.34	83.50	83.75	132.71	58.96	70.44	76.59	353.50	67.80	106.98	495.95	0.44	-1.20	down
GO:0009303	rRNA transcription	biological_process	10	0.00	ENSRNOG00000054945	AABR07015081		28.06	42.78	47.06	56.04	84.89	43.33	31.09	27.10	244.88	34.17	76.60	298.22	0.42	-1.24	down
GO:0009303	rRNA transcription	biological_process	10	0.00	ENSRNOG00000059586	AABR07015080		0.38	0.57	0.51	0.47	1.13	0.78	0.64	0.49	2.66	0.57	0.68	3.48	0.45	-1.15	down
GO:0044550	secondary metabolite biosynthetic process	biological_process	5	0.01	ENSRNOG00000003709	Kmo	kynurenine 3-monooxygenase [Source:RGD Symbol;Acc:620610]	0.12	0.00	0.21	0.04	0.23	0.25	0.55	0.32	0.12	0.57	0.43	0.88	0.30	-1.74	down
GO:0038023	signaling receptor activity	molecular_function	4	0.01	ENSRNOG00000018606	Olr59	olfactory receptor 59 [Source:RGD Symbol;Acc:628858]	0.12	0.23	0.40	6.36	0.10	0.91	0.59	0.21	0.12	1.14	0.36	0.34	2.93	1.55	up
GO:1990091	sodium-dependent self proteolysis	biological_process	9	0.00	ENSRNOG00000008609	Capn3	calpain 3 [Source:RGD Symbol;Acc:2269]	0.13	0.06	0.12	0.09	0.11	0.03	0.03	0.26	0.09	0.30	0.25	0.21	0.46	-1.11	down
GO:0036126	sperm flagellum	cellular_component	5	0.00	ENSRNOG00000026296	Saxo2	stabilizer of axonemal microtubules 2 [Source:RGD Symbol;Acc:1562653]	0.41	0.06	0.10	0.00	0.22	0.15	0.39	0.36	0.22	0.38	0.16	0.82	0.40	-1.31	down
GO:0036126	sperm flagellum	cellular_component	5	0.00	ENSRNOG00000026914	Dnah1	dynein, axonemal, heavy chain 1 [Source:RGD Symbol;Acc:621795]	0.30	0.28	0.10	0.01	0.24	0.15	0.31	0.22	0.25	0.27	0.32	0.84	0.49	-1.03	down
GO:0034899	trimethylamine monooxygenase activity	molecular_function	7	0.00	ENSRNOG00000003620	Fmo3	flavin containing monooxygenase 3 [Source:RGD Symbol;Acc:619761]	0.22	0.16	0.27	0.11	0.28	0.19	0.80	0.41	0.55	0.60	0.79	0.66	0.32	-1.64	down
